# Supplementary material for: Tectonically-driven oxidant production in the hot biosphere
Source: Nat Commun. 2022 Aug 8;13:4529. doi: 10.1038/s41467-022-32129-y (PMC9360021; doi:10.1038/s41467-022-32129-y)
Supplement: Supplementary file 3 — Source Data [file 41467_2022_32129_MOESM3_ESM.xlsx]

## Sheet: Figure 1
		Figure 1a								Figure 1b
		This study				Kita et al. 1982				Name	Time	Temperature	Hydrogen	Std Error
	Name	Time	Temperature	Hydrogen	Std Error	Time	Temperature	Hydrogen		Unit	Hours	°C	μmol g-1	μmol g-2
	Unit	Hours	°C	μmol g-1	μmol g-1	Hours	°C	μmol g-1 ×10-4		1	1	0	-0.00232573	-0.00232573
	1	1	0	-0.00232573	0.00139162	0.5	24.6774	0.085		2	1	30	0.00637703	0.00637703
	2	1	30	0.006	0.0104965	0.5	30	0.077		3	1	60	0.0201917	0.0201917
	3	1	60	0.02	0.00506817	0.5	98.2258	0.131		4	1	121	0.114831	0.114831
	4	3	121	0.115	0.00726637	0.5	99.1935	0.149		5	24	0	0.0146523	0.0146523
	5					0.5	153.387	0.228		6	24	30	0.173573	0.173573
	6					0.5	199.355	0.317		7	24	60	0.238352	0.238352
	7					0.5	188.226	0.468		8	24	121	0.0871353	0.0871353
	8					0.5	266.129	0.563		9	168	0	0.344872	0.344872
	8					0.5	238.065	0.739		10	168	30	0.334786	0.334786
	9					0.5	254.516	0.82		11	168	60	0.313891	0.313891
	10					0.5	234.677	1.088		12	168	121	0.0731125	0.0731125

## Sheet: Figures 2 & 3
	All data							Means and standard errors (used for figures)
	Name	Rock type	Time	Temperature	Hydrogen Peroxide	Hydrogen		Name	Rock type	Time	Temperature	Mean Hydrogen Peroxide		Mean Hydrogen
	Unit		Hours	°C	μmol g-1	μmol g-1		Unit		Hours	°C	μmol g-1	Std Error	μmol g-1	Std Error
	1	Granite	1.05	60.95	0.0243573	0.0308553		1	Granite	0.983333	60.375	0.0353609	0.0169705	0.0224274	0.00429329
	2	Granite	1.05	60.95	0.0130564	0.0196364		2	Granite	1.03333	80	0.0288253	0.0162021	0.0162146	0.00274956
	3	Granite	1.05	60.95	0.0686689	0.0167905		3	Granite	1.21667	104.14	0.00973374	0.00189908	0.03186	0.00262699
	4	Granite	1.06667	80	0.0171278	0.0128176		4	Granite	2.51667	121	-0.0081059	0.0174155	0.0308468	0.00313771
	5	Granite	1.06667	80	0.00850344	0.0216582		5	Granite	23.9	60.375	0.0626633	0.00719464	0.0633898	0.0262875
	6	Granite	1.06667	80	0.0608446	0.0141681		6	Granite	23.8	80	-0.125425	0.0205894	0.0845006	0.0108623
	7	Granite	1.26667	104.49	0.00626416	0.0338889		7	Granite	24.3	104.14	-0.322935	0.0823384	0.0594407	0.0401202
	8	Granite	1.26667	104.49	0.0128068	0.0266484		8	Granite	167.4	60.74	0.302663	0.0399716	2.17494	0.527377
	9	Granite	1.26667	104.49	0.0101303	0.0350427		9	Granite	168.017	80	0.152241	0.109416	2.99503	0.637342
	10	Granite	3.13333	121	0.0263917	0.036986		10	Granite	168.15	104.14	0.701175	0.316587	0.0114353	0.010403
	11	Granite	3.13333	121	-0.0211912	0.0266511		11	Peridotite	1.05	60.95	0.108032	0.0137194	0.00683227	0.00163058
	12	Granite	3.13333	121	-0.0295182	0.0289034		12	Peridotite	1.06667	80	0.0709684	0.0164035	0.00685593	0.000386393
	13	Granite	23.8167	60.95	0.0708816	0.114635		13	Peridotite	1.26667	104.49	0.0733525	0.00459928	0.0148597	0.00246352
	14	Granite	23.8167	60.95	0.0483252	0.0479438		14	Peridotite	3.13333	121	0.0473135	0.00993352	0.0142445	0.00131139
	15	Granite	23.8167	60.95	0.0687833	0.0275909		15	Peridotite	23.8167	60.95	0.166741	0.0393967	0.083487	0.00656861
	16	Granite	24.15	80	-0.0842461	0.0695205		16	Peridotite	24.15	80	-0.0620886	0.00573888	0.502726	0.107772
	17	Granite	24.15	80	-0.145883	0.105617		17	Peridotite	24.6833	104.49	-0.221254	0.077614	0.0296166	0.0108405
	18	Granite	24.15	80	-0.146145	0.0783648		18	Peridotite	166.817	60.95	0.383164	0.118292	2.07604	0.863417
	19	Granite	24.6833	104.49	-0.486338	0.139623		19	Peridotite	166.95	80	0.186595	0.130641	1.73369	0.225536
	20	Granite	24.6833	104.49	-0.258938	0.0220014		20	Peridotite	167.1	104.49	3.40784	1.62565	0.119109	0.121755
	21	Granite	24.6833	104.49	-0.22353	0.0166982		21	Basalt	0.983333	60.74	0.0128472	0.00223945	0.00316877	0.000808828
	22	Granite	166.817	60.95	0.243972	1.62911		22	Basalt	1.03333	80	0.0144153	0.00209454	0.00158455	0.000688233
	23	Granite	166.817	60.95	0.285001	3.22948		23	Basalt	1.21667	104.95	0.00932548	0.00423185	0.00158724	6.82647e-05
	24	Granite	166.817	60.95	0.379016	1.66624		24	Basalt	2.91667	121	-0.0534598	0.00865097	0.00340987	0.000457012
	25	Granite	166.95	80	0.241364	3.79123		25	Basalt	24.0167	60.74	0.233505	0.180868	0.0126233	0.0100097
	26	Granite	166.95	80	-0.0654059	3.459		26	Basalt	24.2	80	-0.12862	0.0416996	0.0230799	0.00281224
	27	Granite	166.95	80	0.280764	1.73486		27	Basalt	24.2167	104.95	-0.334896	0.0942942	0.00835393	0.00463728
	28	Granite	167.1	104.49	1.31856	-0.00909104		28	Basalt	167.967	60.74	0.134868	0.0556552	0.665409	0.388078
	29	Granite	167.1	104.49	0.270792	0.0246425		29	Basalt	168.067	80	0.133662	0.118551	0.0159418	0.00783033
	30	Granite	167.1	104.49	0.514172	0.0187544		30	Basalt	168.183	104.95	1.09242	0.173626	0.00554085	0.00459688
	31	Peridotite	0.983333	60.74	0.127899	0.0100862
	32	Peridotite	0.983333	60.74	0.114489	0.00501714
	33	Peridotite	0.983333	60.74	0.0817084	0.00539349
	34	Peridotite	1.03333	80	0.102507	0.00619499
	35	Peridotite	1.03333	80	0.0630216	0.00683959
	36	Peridotite	1.03333	80	0.0473763	0.0075332
	37	Peridotite	1.21667	104.95	0.0803059	0.0178415
	38	Peridotite	1.21667	104.95	0.0750909	0.0167658
	39	Peridotite	1.21667	104.95	0.0646607	0.009972
	40	Peridotite	2.91667	121	0.057247	0.0156003
	41	Peridotite	2.91667	121	0.0274465	0.0116223
	42	Peridotite	2.91667	121	0.057247	0.0155111
	43	Peridotite	24.0167	60.74	0.228104	0.0765173
	44	Peridotite	24.0167	60.74	0.0932548	0.0966158
	45	Peridotite	24.0167	60.74	0.178864	0.0773278
	46	Peridotite	24.2	80	-0.0508045	0.712885
	47	Peridotite	24.2	80	-0.0659121	0.439111
	48	Peridotite	24.2	80	-0.0695491	0.356182
	49	Peridotite	24.2167	104.95	-0.123089	0.0219728
	50	Peridotite	24.2167	104.95	-0.374474	0.0510091
	51	Peridotite	24.2167	104.95	-0.1662	0.0158679
	52	Peridotite	167.967	60.74	0.155439	3.07741
	53	Peridotite	167.967	60.74	0.441483	0.356989
	54	Peridotite	167.967	60.74	0.552568	2.79371
	55	Peridotite	168.067	80	0.15688	1.3062
	56	Peridotite	168.067	80	0.426261	1.82278
	57	Peridotite	168.067	80	-0.0233555	2.07209
	58	Peridotite	168.183	104.95	0.157939	0.362617
	59	Peridotite	168.183	104.95	5.11519	-0.00193151
	60	Peridotite	168.183	104.95	4.95038	-0.00335834
	61	Basalt	1	60.74	0.0160186	0.0043275
	62	Basalt	1	60.74	0.00852249	0.00161185
	63	Basalt	1	60.74	0.0140004	0.00356697
	64	Basalt	1.06667	80	0.017779	0.00254523
	65	Basalt	1.06667	80	0.0148959	0.000250501
	66	Basalt	1.06667	80	0.0105712	0.00195792
	67	Basalt	1.21667	104.95	0.00538521	0.00155279
	68	Basalt	1.21667	104.95	0.00480859	0.00171887
	69	Basalt	1.21667	104.95	0.0177826	0.00149004
	70	Basalt	2.78333	121	-0.0618209	0.00319102
	71	Basalt	2.78333	121	-0.0361611	0.00428783
	72	Basalt	2.78333	121	-0.0623975	0.00275075
	73	Basalt	23.6333	60.74	0.59507	0.00083998
	74	Basalt	23.6333	60.74	0.0431144	0.0325309
	75	Basalt	23.6333	60.74	0.0623302	0.00449895
	76	Basalt	23.4833	80	-0.179862	0.017596
	77	Basalt	23.4833	80	-0.0460143	0.0269039
	78	Basalt	23.4833	80	-0.159984	0.0247399
	79	Basalt	23.4	104.95	-0.147929	0.00491513
	80	Basalt	23.4	104.95	-0.407011	0.0175328
	81	Basalt	23.4	104.95	-0.449749	0.00261384
	82	Basalt	168.483	60.74	0.245677	0.133505
	83	Basalt	168.483	60.74	0.0886064	0.441846
	84	Basalt	168.483	60.74	0.0703214	1.42087
	85	Basalt	168.667	80	0.369377	0.026277
	86	Basalt	168.667	80	-0.00637675	0.000584488
	87	Basalt	168.667	80	0.0379867	0.0209638
	88	Basalt	168.9	104.95	1.04305	0.0136894
	89	Basalt	168.9	104.95	0.819426	-0.00222057
	90	Basalt	168.9	104.95	1.41478	0.00515375

## Sheet: Supplementary Figure 3
	All data				Means and standard errors (used for graphs)
	Name	Rock type	Si radicals		Name	Rock type	mean Si radicals	Standard error of the mean
	Unit		μmol g-1		Unit		μmol g-1	μmol g-1
	1	Granite	13.9689		1	Granite	13.6505	0.15929
	2	Granite	13.5022		2	Basalt	14.0563	2.34923
	3	Granite	13.4806		3	Peridotite	15.1013	0.383302
	4	Basalt	13.8072		4	Blank	0.688599	0.0750383
	5	Basalt	10.1176
	6	Basalt	18.2442
	7	Peridotite	15.0703
	8	Peridotite	15.7802
	9	Peridotite	14.4535
	10	Blank	0.809104
	11	Blank	0.705814
	12	Blank	0.550879

## Sheet: Supplementary Figure 4
		Percentage weight
	Size (μm):	Basalt	Pyrite	Granite	Quartz
	0.01	0	0.826667	0	0
	0.0114	0	1.6	0	0
	0.0129	0	2.31	0	0
	0.0147	0	2.93667	0	0
	0.0167	0	3.47	0	0
	0.0189	0	3.9	0	0
	0.0215	0	4.22333	0	0
	0.0244	0	4.43667	0	0
	0.0278	0	4.54333	0	0
	0.0315	0	4.54333	0	0
	0.0358	0	4.44333	0	0
	0.0407	0	4.26333	0	0
	0.0463	0	4	0	0
	0.0526	0	3.67667	0	0
	0.0597	0	3.3	0	0
	0.0679	0	2.89	0	0
	0.0771	0	2.45667	0	0
	0.0876	0	2.02333	0	0
	0.0995	0	1.60667	0	0
	0.113	0	1.21667	0	0
	0.128	0	0.866667	0	0
	0.146	0	0.573333	0	0
	0.166	0	0.336667	0	0
	0.188	0	0.166667	0	0
	0.214	0	0.06	0	0
	0.243	0	0	0	0
	0.276	0	0	0	0
	0.314	0	0	0	0
	0.357	0	0	0	0
	0.405	0.0566667	0	0	0
	0.46	0.17	0	0	0
	0.523	0.276667	0	0.0833333	0.0533333
	0.594	0.38	0	0.163333	0.156667
	0.675	0.45	0	0.23	0.24
	0.767	0.493333	0	0.29	0.316667
	0.872	0.52	0	0.35	0.39
	0.991	0.556667	0	0.433333	0.493333
	1.13	0.633333	0	0.59	0.666667
	1.28	0.766667	0.103333	0.83	0.923333
	1.45	0.946667	0.29	1.14333	1.26
	1.65	1.14	0.53	1.48333	1.63667
	1.88	1.31667	0.79	1.79	1.98333
	2.13	1.46	1.03333	2.03333	2.25667
	2.42	1.56	1.24667	2.19667	2.45333
	2.75	1.63667	1.42333	2.31667	2.60333
	3.12	1.72333	1.57667	2.43333	2.74333
	3.55	1.82667	1.70333	2.56	2.90333
	4.03	1.95667	1.79333	2.7	3.07333
	4.58	2.10333	1.83667	2.81667	3.22
	5.21	2.25333	1.82667	2.9	3.33667
	5.92	2.41	1.78	2.95	3.42333
	6.72	2.56333	1.71	2.98	3.48667
	7.64	2.71667	1.63	2.99667	3.54
	8.68	2.86	1.56	3.00667	3.59667
	9.86	3	1.49	3.02667	3.67
	11.2	3.13667	1.44333	3.06667	3.76
	12.7	3.27667	1.4	3.12667	3.87333
	14.5	3.41667	1.36	3.21	3.99333
	16.4	3.56	1.31667	3.32	4.11667
	18.7	3.70333	1.25667	3.44333	4.21667
	21.2	3.85	1.18	3.58	4.27667
	24.1	3.99333	1.07333	3.71	4.26
	27.4	4.11667	0.953333	3.81	4.14667
	31.1	4.20333	0.813333	3.86333	3.92
	35.3	4.24333	0.666667	3.84333	3.58333
	40.1	4.21333	0.52	3.73667	3.14
	45.6	4.09	0.39	3.53	2.62333
	51.8	3.86667	0.27	3.22333	2.06667
	58.9	3.53333	0.176667	2.84	1.52333
	66.9	3.1	0.1	2.40333	1.02667
	76	2.58667	0.0566667	1.95	0.613333
	86.4	2.03667	0.03	1.51333	0.31
	98.1	1.48	0	1.12333	0.113333
	111	0.973333	0	0.796667	0
	127	0.56	0	0.556667	0
	144	0.223333	0	0.38	0
	163	0.0566667	0	0.263333	0
	186	0	0	0.18	0
	211	0	0	0.106667	0
	240	0	0	0.0666667	0
	272	0	0	0.0333333	0
	310	0	0	0.01	0
	352	0	0	0	0

## Sheet: Supplementary Figure 5
	All data					Means and standard errors
	Name	Time	Temperature	Hydrogen		Name	Time	Temperature	Hydrogen
	Unit	Hours	°C	μmol g-1		Unit	Hours	°C	μmol g-1	Std Error
	1	1	0	0.00722898		1	1	0	0.00423557	0.00149674
	2	1	0	0.00275526		2	1	30	0.00614959	0.000806354
	3	1	0	0.00272245		3	1	60	0.00507711	0.00199886
	4	1	30	0.00696525		4	1	121	0.0032981	0.000632511
	5	1	30	0.0069466		5	24	0	0.00521509	0.00182641
	6	1	30	0.00453692		6	24	30	0.00910412	0.00356044
	7	1	60	0.00809442		7	24	60	0.00091465	0.000378334
	8	1	60	0.00583963		8	24	121	0.00476755	0.00105635
	9	1	60	0.00129729		9	168	0	0.0882408	0.0234278
	10	1	121	0.00437278		10	168	30	0.0625197	0.0257519
	11	1	121	0.00333871		11	168	60	0.0486501	0.0475512
	12	1	121	0.00218282		12	168	121	0.0324646	0.02386
	13	24	0	0.00470981
	14	24	0	0.00233471
	15	24	0	0.00860076
	16	24	30	0.016043
	17	24	30	0.00702007
	18	24	30	0.0042493
	19	24	60	0.00062715
	20	24	60	0.00166455
	21	24	60	0.00045225
	22	24	121	0.00649511
	23	24	121	0.00285053
	24	24	121	0.00495701
	25	168	0	0.0466911
	26	168	0	0.127772
	27	168	0	0.0902592
	28	168	30	0.0205126
	29	168	30	0.0577158
	30	168	30	0.109331
	31	168	60	0.00129306
	32	168	60	0.000904985
	33	168	60	0.143752
	34	168	121	0.00551626
	35	168	121	0.080045
	36	168	121	0.0118326

## Sheet: Supplementary Figure 6
							Blank stdev *2
	Name	Rock type	Time	Temperature	Ferrous iron	Hydrogen	Ferrous iron	Ferric iron
	Unit		Hours	°C	μmol g-1	μmol g-1	μmol g-1	μmol g-1
	1	Granite	1.05	60.95	0.000796037	0.0308553	0.000154835	0.00342101
	2	Granite	1.05	60.95	0.000687878	0.0196364	0.000154835	0.00342101
	3	Granite	1.05	60.95	0.000922374	0.0167905	0.000154835	0.00342101
	4	Granite	1.06667	80	0.000593073	0.0128176	0.000483249	0.00055487
	5	Granite	1.06667	80	0.000470371	0.0216582	0.000483249	0.00055487
	6	Granite	1.06667	80	0.000470371	0.0141681	0.000483249	0.00055487
	7	Granite	1.26667	104.49	0.000617334	0.0338889	0.000430928	0.00133789
	8	Granite	1.26667	104.49	0.000133799	0.0266484	0.000430928	0.00133789
	9	Granite	1.26667	104.49	0.000617334	0.0350427	0.000430928	0.00133789
	10	Granite	3.13333	121	0.000318216	0.036986	0.000289893	0.00414292
	11	Granite	3.13333	121	0.000202785	0.0266511	0.000289893	0.00414292
	12	Granite	3.13333	121	0.00019915	0.0289034	0.000289893	0.00414292
	13	Granite	23.8167	60.95	0.00018571	0.114635	0.00044364	0.0462814
	14	Granite	23.8167	60.95	0.00239071	0.0479438	0.00044364	0.0462814
	15	Granite	23.8167	60.95	0.00078104	0.0275909	0.00044364	0.0462814
	16	Granite	24.15	80	-0.00219942	0.0695205	0.00879077	0.0164182
	17	Granite	24.15	80	-0.00292472	0.105617	0.00879077	0.0164182
	18	Granite	24.15	80	-0.00270113	0.0783648	0.00879077	0.0164182
	19	Granite	24.6833	104.49	-0.000488521	0.139623	0.00167071	0.0010547
	20	Granite	24.6833	104.49	0.000110445	0.0220014	0.00167071	0.0010547
	21	Granite	24.6833	104.49	-0.000261296	0.0166982	0.00167071	0.0010547
	22	Granite	166.817	60.95	0.000980837	1.62911	0.000656691	2.34301
	23	Granite	166.817	60.95	0.000670446	3.22948	0.000656691	2.34301
	24	Granite	166.817	60.95	0.000302341	1.66624	0.000656691	2.34301
	25	Granite	166.95	80	-0.00310882	3.79123	0.00414735	0.0147118
	26	Granite	166.95	80	-0.00226808	3.459	0.00414735	0.0147118
	27	Granite	166.95	80	-0.00238351	1.73486	0.00414735	0.0147118
	28	Granite	167.1	104.49	6.67816e-05	-0.00909104	0.000293184	0.0184997
	29	Granite	167.1	104.49	-5.59202e-05	0.0246425	0.000293184	0.0184997
	30	Granite	167.1	104.49	0.000297642	0.0187544	0.000293184	0.0184997
	31	Peridotite	0.983333	60.74	0.00122668	0.0100862	0.000154835	0.00342101
	32	Peridotite	0.983333	60.74	-4.46971e-05	0.00501714	0.000154835	0.00342101
	33	Peridotite	0.983333	60.74	0.00268263	0.00539349	0.000154835	0.00342101
	34	Peridotite	1.03333	80	0.00180174	0.00619499	0.000483249	0.00055487
	35	Peridotite	1.03333	80	8.43532e-05	0.00683959	0.000483249	0.00055487
	36	Peridotite	1.03333	80	-0.000139502	0.0075332	0.000483249	0.00055487
	37	Peridotite	1.21667	104.95	0.00663016	0.0178415	0.000430928	0.00133789
	38	Peridotite	1.21667	104.95	0.000211697	0.0167658	0.000430928	0.00133789
	39	Peridotite	1.21667	104.95	-0.000142032	0.009972	0.000430928	0.00133789
	40	Peridotite	2.91667	121	-0.000288022	0.0156003	0.000289893	0.00414292
	41	Peridotite	2.91667	121	-0.000288022	0.0116223	0.000289893	0.00414292
	42	Peridotite	2.91667	121	-0.000260688	0.0155111	0.000289893	0.00414292
	43	Peridotite	24.0167	60.74	-0.000182395	0.0765173	0.00044364	0.0462814
	44	Peridotite	24.0167	60.74	-0.000182395	0.0966158	0.00044364	0.0462814
	45	Peridotite	24.0167	60.74	-2.51881e-05	0.0773278	0.00044364	0.0462814
	46	Peridotite	24.2	80	-0.0035346	0.712885	0.00879077	0.0164182
	47	Peridotite	24.2	80	-0.0035346	0.439111	0.00879077	0.0164182
	48	Peridotite	24.2	80	-0.00342695	0.356182	0.00879077	0.0164182
	49	Peridotite	24.2167	104.95	-0.000860262	0.0219728	0.00167071	0.0010547
	50	Peridotite	24.2167	104.95	-0.000853426	0.0510091	0.00167071	0.0010547
	51	Peridotite	24.2167	104.95	-0.000860262	0.0158679	0.00167071	0.0010547
	52	Peridotite	167.967	60.74	-0.000534757	3.07741	0.000656691	2.34301
	53	Peridotite	167.967	60.74	-0.000534757	0.356989	0.000656691	2.34301
	54	Peridotite	167.967	60.74	-0.000379265	2.79371	0.000656691	2.34301
	55	Peridotite	168.067	80	-0.00347692	1.3062	0.00414735	0.0147118
	56	Peridotite	168.067	80	-0.00347692	1.82278	0.00414735	0.0147118
	57	Peridotite	168.067	80	-0.00347692	2.07209	0.00414735	0.0147118
	58	Peridotite	168.183	104.95	-0.00030496	0.362617	0.000293184	0.0184997
	59	Peridotite	168.183	104.95	-0.00030496	-0.00193151	0.000293184	0.0184997
	60	Peridotite	168.183	104.95	-0.00030496	-0.00335834	0.000293184	0.0184997
	61	Basalt	1	60.74	0.000280013	0.0043275	0.000154835	0.00342101
	62	Basalt	1	60.74	0.000564635	0.00161185	0.000154835	0.00342101
	63	Basalt	1	60.74	0.000280013	0.00356697	0.000154835	0.00342101
	64	Basalt	1.06667	80	0.00046983	0.00254523	0.000483249	0.00055487
	65	Basalt	1.06667	80	0.000185208	0.000250501	0.000483249	0.00055487
	66	Basalt	1.06667	80	0.000171846	0.00195792	0.000483249	0.00055487
	67	Basalt	1.21667	104.95	7.70408e-05	0.00155279	0.000430928	0.00133789
	68	Basalt	1.21667	104.95	0.0140777	0.00171887	0.000430928	0.00133789
	69	Basalt	1.21667	104.95	0.0182142	0.00149004	0.000430928	0.00133789
	70	Basalt	2.78333	121	0.0181605	0.00319102	0.000289893	0.00414292
	71	Basalt	2.78333	121	0.0189877	0.00428783	0.000289893	0.00414292
	72	Basalt	2.78333	121	0.019815	0.00275075	0.000289893	0.00414292
	73	Basalt	23.6333	60.74	0.0174388	0.00083998	0.00044364	0.0462814
	74	Basalt	23.6333	60.74	-0.000182395	0.0325309	0.00044364	0.0462814
	75	Basalt	23.6333	60.74	0.0174388	0.00449895	0.00044364	0.0462814
	76	Basalt	23.4833	80	0.00498631	0.017596	0.00879077	0.0164182
	77	Basalt	23.4833	80	0.0300532	0.0269039	0.00879077	0.0164182
	78	Basalt	23.4833	80	0.0325351	0.0247399	0.00879077	0.0164182
	79	Basalt	23.4	104.95	0.036864	0.00491513	0.00167071	0.0010547
	80	Basalt	23.4	104.95	0.0175882	0.0175328	0.00167071	0.0010547
	81	Basalt	23.4	104.95	0.0184155	0.00261384	0.00167071	0.0010547
	82	Basalt	168.483	60.74	0.0371895	0.133505	0.000656691	2.34301
	83	Basalt	168.483	60.74	0.0195683	0.441846	0.000656691	2.34301
	84	Basalt	168.483	60.74	0.0371895	1.42087	0.000656691	2.34301
	85	Basalt	168.667	80	0.0141443	0.026277	0.00414735	0.0147118
	86	Basalt	168.667	80	0.0141443	0.000584488	0.00414735	0.0147118
	87	Basalt	168.667	80	0.0116624	0.0209638	0.00414735	0.0147118
	88	Basalt	168.9	104.95	0.014007	0.0136894	0.000293184	0.0184997
	89	Basalt	168.9	104.95	0.0156616	-0.00222057	0.000293184	0.0184997
	90	Basalt	168.9	104.95	0.014007	0.00515375	0.000293184	0.0184997
	91	Blanks	0.983333	60.375	0	0.00463399	0.000154835	0.00342101
	92	Blanks	0.983333	60.375	0.000134091	0.00144006	0.000154835	0.00342101
	93	Blanks	0.983333	60.375	0	0.00197561	0.000154835	0.00342101
	94	Blanks	1.03333	80	0.000418506	0.000530305	0.000483249	0.00055487
	95	Blanks	1.03333	80	0	0.0010743	0.000483249	0.00055487
	96	Blanks	1.03333	80	0	0.000896967	0.000483249	0.00055487
	97	Blanks	1.21667	104.14	0	0.000337714	0.000430928	0.00133789
	98	Blanks	1.21667	104.14	0.000423916	0.00150355	0.000430928	0.00133789
	99	Blanks	1.21667	104.14	0.000279004	0.00148903	0.000430928	0.00133789
	100	Blanks	2.51667	121	0.000284415	0.00609677	0.000289893	0.00414292
	101	Blanks	2.51667	121	0.000144913	0.00296387	0.000289893	0.00414292
	102	Blanks	2.51667	121	0.000434738	0.00218266	0.000289893	0.00414292
	103	Blanks	23.9	60.375	0	0.0346405	0.00044364	0.0462814
	104	Blanks	23.9	60.375	0.000429327	0.0512407	0.00044364	0.0462814
	105	Blanks	23.9	60.375	0.000117859	0.0803545	0.00044364	0.0462814
	106	Blanks	23.8	80	0.00355189	0.00562079	0.00879077	0.0164182
	107	Blanks	23.8	80	0.00351731	0.018462	0.00879077	0.0164182
	108	Blanks	23.8	80	0.0111476	0.00318162	0.00879077	0.0164182
	109	Blanks	24.3	104.14	0.000270888	0.00192832	0.00167071	0.0010547
	110	Blanks	24.3	104.14	0.000493667	0.0025258	0.00167071	0.0010547
	111	Blanks	24.3	104.14	0.00181623	0.00147436	0.00167071	0.0010547
	112	Blanks	167.4	60.74	0.000847833	0.147352	0.000656691	2.34301
	113	Blanks	167.4	60.74	0.000563418	1.31135	0.000656691	2.34301
	114	Blanks	167.4	60.74	0.000193021	2.49035	0.000656691	2.34301
	115	Blanks	168.017	80	0.00576286	0.0193824	0.00414735	0.0147118
	116	Blanks	168.017	80	0.00171672	0.0323169	0.00414735	0.0147118
	117	Blanks	168.017	80	0.00295118	0.0197789	0.00414735	0.0147118
	118	Blanks	168.15	104.14	0.000142207	0.00928406	0.000293184	0.0184997
	119	Blanks	168.15	104.14	0.000426622	0.0193838	0.000293184	0.0184997
	120	Blanks	168.15	104.14	0.000346049	0.00091092	0.000293184	0.0184997

## Sheet: Supplementary Figure 7
wavelength	200 uM H2O2 std	Peridotite 1 week 104 °C
340	0.555	0.526
347	0.252	0.485
354	0.307	0.368
361	0.345	0.443
368	0.385	0.481
375	0.423	0.523
382	0.468	0.582
389	0.505	0.573
396	0.552	0.645
403	0.624	0.719
410	0.698	0.814
417	0.789	0.924
424	0.888	1.045
431	1.001	1.172
438	1.078	1.266
445	1.128	1.335
452	1.173	1.379
459	1.16	1.386
466	1.073	1.294
473	0.904	1.078
480	0.678	0.81
487	0.487	0.578
494	0.361	0.422
501	0.285	0.329
508	0.239	0.272
515	0.206	0.23
522	0.177	0.193
529	0.15	0.16
536	0.125	0.129
543	0.104	0.104
550	0.08	0.073
557	0.058	0.046
564	0.037	0.02
571	0.021	0.001
578	0.008	-0.016
585	-0.002	-0.027
592	-0.009	-0.038
599	-0.014	-0.044
606	-0.019	-0.049

## Sheet: Supplementary Figure 8
	All data							Means and standard errors
	Name	Rock type	Time	Temperature	Hydrogen Peroxide	Hydrogen		Name	Rock type	Time	Temperature	Mean Hydrogen Peroxide		Mean Hydrogen
	Unit		Hours	°C	μmol g-1	μmol g-1		Unit		Hours	°C	μmol g-1	Std Error	μmol g-1	Std Error
	1	Granite	1.05	60.95	0.0243573	0.0308553		1	Granite	1.05	60.95	0.0353609	0.0169705	0.0224274	0.00429329
	2	Granite	1.05	60.95	0.0130564	0.0196364		2	Granite	1.06667	80	0.0288253	0.0162021	0.0162146	0.00274956
	3	Granite	1.05	60.95	0.0686689	0.0167905		3	Granite	1.26667	104.49	0.00973374	0.00189908	0.03186	0.00262699
	4	Granite	1.06667	80	0.0171278	0.0128176		4	Granite	3.13333	121	-0.0081059	0.0174155	0.0308468	0.00313771
	5	Granite	1.06667	80	0.00850344	0.0216582		5	Granite	23.8167	60.95	0.0626633	0.00719464	0.0633898	0.0262875
	6	Granite	1.06667	80	0.0608446	0.0141681		6	Granite	24.15	80	-0.125425	0.0205894	0.0845006	0.0108623
	7	Granite	1.26667	104.49	0.00626416	0.0338889		7	Granite	24.6833	104.49	-0.322935	0.0823384	0.0594407	0.0401202
	8	Granite	1.26667	104.49	0.0128068	0.0266484		8	Granite	166.817	60.95	0.302663	0.0399716	2.17494	0.527377
	9	Granite	1.26667	104.49	0.0101303	0.0350427		9	Granite	166.95	80	0.152241	0.109416	2.99503	0.637342
	10	Granite	3.13333	121	0.0263917	0.036986		10	Granite	167.1	104.49	0.701175	0.316587	0.0114353	0.010403
	11	Granite	3.13333	121	-0.0211912	0.0266511		11	Peridotite	1.05	60.95	0.108032	0.0137194	0.00683227	0.00163058
	12	Granite	3.13333	121	-0.0295182	0.0289034		12	Peridotite	1.06667	80	0.0709684	0.0164035	0.00685593	0.000386393
	13	Granite	23.8167	60.95	0.0708816	0.114635		13	Peridotite	1.26667	104.49	0.0733525	0.00459928	0.0148597	0.00246352
	14	Granite	23.8167	60.95	0.0483252	0.0479438		14	Peridotite	3.13333	121	0.0473135	0.00993352	0.0142445	0.00131139
	15	Granite	23.8167	60.95	0.0687833	0.0275909		15	Peridotite	23.8167	60.95	0.166741	0.0393967	0.083487	0.00656861
	16	Granite	24.15	80	-0.0842461	0.0695205		16	Peridotite	24.15	80	-0.0620886	0.00573888	0.502726	0.107772
	17	Granite	24.15	80	-0.145883	0.105617		17	Peridotite	24.6833	104.49	-0.221254	0.077614	0.0296166	0.0108405
	18	Granite	24.15	80	-0.146145	0.0783648		18	Peridotite	166.817	60.95	0.383164	0.118292	2.07604	0.863417
	19	Granite	24.6833	104.49	-0.486338	0.139623		19	Peridotite	166.95	80	0.186595	0.130641	1.73369	0.225536
	20	Granite	24.6833	104.49	-0.258938	0.0220014		20	Peridotite	167.1	104.49	3.40784	1.62565	0.119109	0.121755
	21	Granite	24.6833	104.49	-0.22353	0.0166982		21	Basalt	0.983333	60.74	0.0128472	0.00223945	0.00316877	0.000808828
	22	Granite	166.817	60.95	0.243972	1.62911		22	Basalt	1.03333	80	0.0144153	0.00209454	0.00158455	0.000688233
	23	Granite	166.817	60.95	0.285001	3.22948		23	Basalt	1.21667	104.95	0.00932548	0.00423185	0.00158724	6.82647e-05
	24	Granite	166.817	60.95	0.379016	1.66624		24	Basalt	2.91667	121	-0.0534598	0.00865097	0.00340987	0.000457012
	25	Granite	166.95	80	0.241364	3.79123		25	Basalt	24.0167	60.74	0.233505	0.180868	0.0126233	0.0100097
	26	Granite	166.95	80	-0.0654059	3.459		26	Basalt	24.2	80	-0.12862	0.0416996	0.0230799	0.00281224
	27	Granite	166.95	80	0.280764	1.73486		27	Basalt	24.2167	104.95	-0.334896	0.0942942	0.00835393	0.00463728
	28	Granite	167.1	104.49	1.31856	-0.00909104		28	Basalt	167.967	60.74	0.134868	0.0556552	0.665409	0.388078
	29	Granite	167.1	104.49	0.270792	0.0246425		29	Basalt	168.067	80	0.133662	0.118551	0.0159418	0.00783033
	30	Granite	167.1	104.49	0.514172	0.0187544		30	Basalt	168.183	104.95	1.09242	0.173626	0.00554085	0.00459688
	31	Peridotite	0.983333	60.74	0.127899	0.0100862		31	Blanks	0.983333	60.375	0.00257753	0.00154797	0.00128982	0.000287423
	32	Peridotite	0.983333	60.74	0.114489	0.00501714		32	Blanks	1.03333	80	0.0175393	0.00160293	0.000833858	0.000160177
	33	Peridotite	0.983333	60.74	0.0817084	0.00539349		33	Blanks	1.21667	104.14	0.0218603	0.00319612	0.0011101	0.000386214
	34	Peridotite	1.03333	80	0.102507	0.00619499		34	Blanks	2.51667	121	0.085895	0.0330726	0.00374777	0.00119596
	35	Peridotite	1.03333	80	0.0630216	0.00683959		35	Blanks	23.9	60.375	0.0066146	0.00357585	0.00078786	0.000336749
	36	Peridotite	1.03333	80	0.0473763	0.0075332		36	Blanks	23.8	80	0.206068	0.175693	0.00908814	0.00473953
	37	Peridotite	1.21667	104.95	0.0803059	0.0178415		37	Blanks	24.3	104.14	0.584293	0.218661	0.00197616	0.000304465
	38	Peridotite	1.21667	104.95	0.0750909	0.0167658		38	Blanks	167.4	60.74	0.0217328	0.0135509	0.000632974	8.53103e-05
	39	Peridotite	1.21667	104.95	0.0646607	0.009972		39	Blanks	168.017	80	0.195251	0.0941356	0.0238261	0.00424694
	40	Peridotite	2.91667	121	0.057247	0.0156003		40	Blanks	168.15	104.14	0.230573	0.108124	0.00985958	0.00534041
	41	Peridotite	2.91667	121	0.0274465	0.0116223
	42	Peridotite	2.91667	121	0.057247	0.0155111
	43	Peridotite	24.0167	60.74	0.228104	0.0765173
	44	Peridotite	24.0167	60.74	0.0932548	0.0966158
	45	Peridotite	24.0167	60.74	0.178864	0.0773278
	46	Peridotite	24.2	80	-0.0508045	0.712885
	47	Peridotite	24.2	80	-0.0659121	0.439111
	48	Peridotite	24.2	80	-0.0695491	0.356182
	49	Peridotite	24.2167	104.95	-0.123089	0.0219728
	50	Peridotite	24.2167	104.95	-0.374474	0.0510091
	51	Peridotite	24.2167	104.95	-0.1662	0.0158679
	52	Peridotite	167.967	60.74	0.155439	3.07741
	53	Peridotite	167.967	60.74	0.441483	0.356989
	54	Peridotite	167.967	60.74	0.552568	2.79371
	55	Peridotite	168.067	80	0.15688	1.3062
	56	Peridotite	168.067	80	0.426261	1.82278
	57	Peridotite	168.067	80	-0.0233555	2.07209
	58	Peridotite	168.183	104.95	0.157939	0.362617
	59	Peridotite	168.183	104.95	5.11519	-0.00193151
	60	Peridotite	168.183	104.95	4.95038	-0.00335834
	61	Basalt	1	60.74	0.0160186	0.0043275
	62	Basalt	1	60.74	0.00852249	0.00161185
	63	Basalt	1	60.74	0.0140004	0.00356697
	64	Basalt	1.06667	80	0.017779	0.00254523
	65	Basalt	1.06667	80	0.0148959	0.000250501
	66	Basalt	1.06667	80	0.0105712	0.00195792
	67	Basalt	1.21667	104.95	0.00538521	0.00155279
	68	Basalt	1.21667	104.95	0.00480859	0.00171887
	69	Basalt	1.21667	104.95	0.0177826	0.00149004
	70	Basalt	2.78333	121	-0.0618209	0.00319102
	71	Basalt	2.78333	121	-0.0361611	0.00428783
	72	Basalt	2.78333	121	-0.0623975	0.00275075
	73	Basalt	23.6333	60.74	0.59507	0.00083998
	74	Basalt	23.6333	60.74	0.0431144	0.0325309
	75	Basalt	23.6333	60.74	0.0623302	0.00449895
	76	Basalt	23.4833	80	-0.179862	0.017596
	77	Basalt	23.4833	80	-0.0460143	0.0269039
	78	Basalt	23.4833	80	-0.159984	0.0247399
	79	Basalt	23.4	104.95	-0.147929	0.00491513
	80	Basalt	23.4	104.95	-0.407011	0.0175328
	81	Basalt	23.4	104.95	-0.449749	0.00261384
	82	Basalt	168.483	60.74	0.245677	0.133505
	83	Basalt	168.483	60.74	0.0886064	0.441846
	84	Basalt	168.483	60.74	0.0703214	1.42087
	85	Basalt	168.667	80	0.369377	0.026277
	86	Basalt	168.667	80	-0.00637675	0.000584488
	87	Basalt	168.667	80	0.0379867	0.0209638
	88	Basalt	168.9	104.95	1.04305	0.0136894
	89	Basalt	168.9	104.95	0.819426	-0.00222057
	90	Basalt	168.9	104.95	1.41478	0.00515375
	91	Blanks	0.983333	60.375	0.00238107	0.000817249
	92	Blanks	0.983333	60.375	0.00535153	0.00124266
	93	Blanks	0.983333	60.375	0	0.00180955
	94	Blanks	1.03333	80	0.0166022	0.000530305
	95	Blanks	1.03333	80	0.0153527	0.0010743
	96	Blanks	1.03333	80	0.0206629	0.000896967
	97	Blanks	1.21667	104.14	0.0155089	0.000337714
	98	Blanks	1.21667	104.14	0.0256607	0.00150355
	99	Blanks	1.21667	104.14	0.0244113	0.00148903
	100	Blanks	2.51667	121	0.0884459	0.00609677
	101	Blanks	2.51667	121	0.14186	0.00296387
	102	Blanks	2.51667	121	0.0273787	0.00218266
	103	Blanks	23.9	60.375	0.0026827	0.000382515
	104	Blanks	23.9	60.375	0.00340703	0.000524733
	105	Blanks	23.9	60.375	0.0137541	0.00145633
	106	Blanks	23.8	80	0.557454	0.00562079
	107	Blanks	23.8	80	0.0310048	0.018462
	108	Blanks	23.8	80	0.0297457	0.00318162
	109	Blanks	24.3	104.14	0.80427	0.00192832
	110	Blanks	24.3	104.14	0.146974	0.0025258
	111	Blanks	24.3	104.14	0.801635	0.00147436
	112	Blanks	167.4	60.74	0.0486857	0.00078774
	113	Blanks	167.4	60.74	0.0107132	0.000493388
	114	Blanks	167.4	60.74	0.00579949	0.000617795
	115	Blanks	168.017	80	0.309713	0.0193824
	116	Blanks	168.017	80	0.00856608	0.0323169
	117	Blanks	168.017	80	0.267475	0.0197789
	118	Blanks	168.15	104.14	0.307045	0.00928406
	119	Blanks	168.15	104.14	0.0171618	0.0193838
	120	Blanks	168.15	104.14	0.367511	0.00091092

## Sheet: Supplementary Figure 9
	All data						Means and standard errors
	Name	Time	Temperature	Hydrogen Peroxide	Hydrogen		Name	Time	Temperature	Mean Hydrogen Peroxide		Mean Hydrogen
	Unit	Hours	°C	μmol g-1	μmol g-1		Unit	Hours	°C	μmol g-1	Std Error	μmol g-1	Std Error
	1	0.983333	60.375	0.00238107	0.000817249		1	0.983333	60.375	0.00257753	0.00154797	0.00128982	0.000287423
	2	0.983333	60.375	0.00535153	0.00124266		2	1.03333	80	0.0175393	0.00160293	0.000833858	0.000160177
	3	0.983333	60.375	0	0.00180955		3	1.21667	104.14	0.0218603	0.00319612	0.0011101	0.000386214
	4	1.03333	80	0.0166022	0.000530305		4	2.51667	121	0.085895	0.0330726	0.00374777	0.00119596
	5	1.03333	80	0.0153527	0.0010743		5	23.9	60.375	0.0066146	0.00357585	0.00078786	0.000336749
	6	1.03333	80	0.0206629	0.000896967		6	23.8	80	0.206068	0.175693	0.00908814	0.00473953
	7	1.21667	104.14	0.0155089	0.000337714		7	24.3	104.14	0.584293	0.218661	0.00197616	0.000304465
	8	1.21667	104.14	0.0256607	0.00150355		8	167.4	60.74	0.0217328	0.0135509	0.000632974	8.53103e-05
	9	1.21667	104.14	0.0244113	0.00148903		9	168.017	80	0.195251	0.0941356	0.0238261	0.00424694
	10	2.51667	121	0.0884459	0.00609677		10	168.15	104.14	0.230573	0.108124	0.00985958	0.00534041
	11	2.51667	121	0.14186	0.00296387
	12	2.51667	121	0.0273787	0.00218266
	13	23.9	60.375	0.0026827	0.000382515
	14	23.9	60.375	0.00340703	0.000524733
	15	23.9	60.375	0.0137541	0.00145633
	16	23.8	80	0.557454	0.00562079
	17	23.8	80	0.0310048	0.018462
	18	23.8	80	0.0297457	0.00318162
	19	24.3	104.14	0.80427	0.00192832
	20	24.3	104.14	0.146974	0.0025258
	21	24.3	104.14	0.801635	0.00147436
	22	167.4	60.74	0.0486857	0.00078774
	23	167.4	60.74	0.0107132	0.000493388
	24	167.4	60.74	0.00579949	0.000617795
	25	168.017	80	0.309713	0.0193824
	26	168.017	80	0.00856608	0.0323169
	27	168.017	80	0.267475	0.0197789
	28	168.15	104.14	0.307045	0.00928406
	29	168.15	104.14	0.0171618	0.0193838
	30	168.15	104.14	0.367511	0.00091092

## Sheet: Supplementary Figure 10
	Name	Material	Temperature	Time	DSC	Mass	m/z 17	m/z 18
	Unit		°C	Minutes	mW/mg	%
	1	Granite	25.672	0	-0.0211027	100	2.62891e-09	9.80292e-09
	2	Granite	25.685	0.1	-0.0213509	100.222	2.7142e-09	1.00745e-08
	3	Granite	25.708	0.2	-0.0206061	100.156	2.79948e-09	1.0346e-08
	4	Granite	25.729	0.3	-0.0147718	99.9237	2.88476e-09	1.06176e-08
	5	Granite	25.727	0.4	-0.00384813	99.7951	2.97005e-09	1.08892e-08
	6	Granite	25.751	0.5	0.00893759	99.7076	3.05533e-09	1.11607e-08
	7	Granite	25.799	0.6	0.0182476	99.6433	3.03011e-09	1.10515e-08
	8	Granite	25.878	0.7	0.02433	99.6191	2.9845e-09	1.0872e-08
	9	Granite	25.979	0.8	0.0260679	99.6335	2.9389e-09	1.06925e-08
	10	Granite	26.092	0.9	0.0230886	99.6975	2.89329e-09	1.0513e-08
	11	Granite	26.277	1	0.0143993	99.7593	2.84769e-09	1.03335e-08
	12	Granite	26.468	1.1	0.00310328	99.8453	2.77121e-09	1.00665e-08
	13	Granite	26.689	1.2	-0.00744785	99.9411	2.64937e-09	9.67029e-09
	14	Granite	26.963	1.3	-0.0207297	100.022	2.53042e-09	9.28115e-09
	15	Granite	27.273	1.4	-0.0335149	100.101	2.41641e-09	8.90403e-09
	16	Granite	27.63	1.5	-0.0485342	100.175	2.3094e-09	8.54396e-09
	17	Granite	28.023	1.6	-0.0615672	100.242	2.21147e-09	8.20594e-09
	18	Granite	28.456	1.7	-0.0780755	100.304	2.12146e-09	7.88719e-09
	19	Granite	28.931	1.8	-0.0903633	100.356	2.04058e-09	7.59064e-09
	20	Granite	29.446	1.9	-0.10327	100.404	1.96688e-09	7.31155e-09
	21	Granite	29.989	2	-0.1168	100.448	1.89829e-09	7.0449e-09
	22	Granite	30.568	2.1	-0.12549	100.484	1.83276e-09	6.78568e-09
	23	Granite	31.177	2.2	-0.13728	100.51	1.75852e-09	6.49866e-09
	24	Granite	31.804	2.3	-0.14472	100.536	1.67601e-09	6.18651e-09
	25	Granite	32.454	2.4	-0.15353	100.555	1.59587e-09	5.88341e-09
	26	Granite	33.157	2.5	-0.15837	100.575	1.51964e-09	5.59531e-09
	27	Granite	33.87	2.6	-0.16507	100.585	1.44888e-09	5.32816e-09
	28	Granite	34.597	2.7	-0.16867	100.592	1.38502e-09	5.08746e-09
	29	Granite	35.346	2.8	-0.17314	100.592	1.32725e-09	4.87013e-09
	30	Granite	36.104	2.9	-0.17624	100.59	1.27671e-09	4.68078e-09
	31	Granite	36.898	3	-0.17984	100.588	1.23224e-09	4.5151e-09
	32	Granite	37.691	3.1	-0.18306	100.583	1.19264e-09	4.36881e-09
	33	Granite	38.505	3.2	-0.18654	100.579	1.15674e-09	4.23762e-09
	34	Granite	39.356	3.3	-0.18691	100.574	1.12341e-09	4.11737e-09
	35	Granite	40.228	3.4	-0.19038	100.57	1.09219e-09	4.00599e-09
	36	Granite	41.061	3.5	-0.19249	100.565	1.06313e-09	3.90293e-09
	37	Granite	41.915	3.6	-0.1946	100.562	1.03628e-09	3.80767e-09
	38	Granite	42.794	3.7	-0.1982	100.557	1.0117e-09	3.7197e-09
	39	Granite	43.698	3.8	-0.19584	100.552	9.89446e-10	3.63851e-09
	40	Granite	44.595	3.9	-0.2003	100.547	9.69452e-10	3.56353e-09
	41	Granite	45.513	4	-0.20452	100.542	9.51368e-10	3.49414e-09
	42	Granite	46.428	4.1	-0.20651	100.538	9.34801e-10	3.42969e-09
	43	Granite	47.346	4.2	-0.2106	100.535	9.19358e-10	3.36953e-09
	44	Granite	48.312	4.3	-0.21247	100.529	9.04647e-10	3.31303e-09
	45	Granite	49.274	4.4	-0.21495	100.524	8.90317e-10	3.25959e-09
	46	Granite	50.245	4.5	-0.22078	100.522	8.76417e-10	3.20925e-09
	47	Granite	51.208	4.6	-0.22041	100.519	8.63212e-10	3.16235e-09
	48	Granite	52.189	4.7	-0.22239	100.518	8.50971e-10	3.11925e-09
	49	Granite	53.199	4.8	-0.22562	100.515	8.39961e-10	3.0803e-09
	50	Granite	54.202	4.9	-0.22947	100.511	8.30449e-10	3.04587e-09
	51	Granite	55.215	5	-0.23493	100.509	8.22505e-10	3.01588e-09
	52	Granite	56.25	5.1	-0.23791	100.507	8.15855e-10	2.98954e-09
	53	Granite	57.286	5.2	-0.24102	100.505	8.10189e-10	2.96596e-09
	54	Granite	58.311	5.3	-0.24375	100.502	8.05194e-10	2.94428e-09
	55	Granite	59.367	5.4	-0.24772	100.501	8.00561e-10	2.92362e-09
	56	Granite	60.43	5.5	-0.25033	100.498	7.93097e-10	2.9027e-09
	57	Granite	61.475	5.6	-0.25344	100.495	7.85349e-10	2.88215e-09
	58	Granite	62.549	5.7	-0.25717	100.493	7.78245e-10	2.86267e-09
	59	Granite	63.635	5.8	-0.26176	100.491	7.72136e-10	2.84481e-09
	60	Granite	64.724	5.9	-0.26338	100.49	7.67371e-10	2.82916e-09
	61	Granite	65.805	6	-0.26761	100.488	7.64115e-10	2.81622e-09
	62	Granite	66.888	6.1	-0.27121	100.486	7.62322e-10	2.80604e-09
	63	Granite	67.995	6.2	-0.27146	100.484	7.61951e-10	2.7982e-09
	64	Granite	69.08	6.3	-0.27705	100.481	7.62653e-10	2.79212e-09
	65	Granite	70.186	6.4	-0.27818	100.479	7.64076e-10	2.78723e-09
	66	Granite	71.293	6.5	-0.28079	100.478	7.65871e-10	2.78294e-09
	67	Granite	72.404	6.6	-0.28564	100.476	7.62813e-10	2.76998e-09
	68	Granite	73.51	6.7	-0.28751	100.475	7.59451e-10	2.75662e-09
	69	Granite	74.628	6.8	-0.28863	100.473	7.5609e-10	2.74355e-09
	70	Granite	75.763	6.9	-0.29237	100.472	7.52728e-10	2.73092e-09
	71	Granite	76.885	7	-0.29436	100.468	7.49367e-10	2.71889e-09
	72	Granite	78.004	7.1	-0.29648	100.468	7.45909e-10	2.70749e-09
	73	Granite	79.137	7.2	-0.29711	100.468	7.42359e-10	2.69673e-09
	74	Granite	80.275	7.3	-0.30023	100.466	7.38834e-10	2.68657e-09
	75	Granite	81.415	7.4	-0.30309	100.464	7.35351e-10	2.67686e-09
	76	Granite	82.549	7.5	-0.3067	100.462	7.31925e-10	2.66743e-09
	77	Granite	83.683	7.6	-0.30758	100.462	7.28573e-10	2.65788e-09
	78	Granite	84.843	7.7	-0.3107	100.454	7.25285e-10	2.6431e-09
	79	Granite	85.989	7.8	-0.31183	100.456	7.22071e-10	2.62854e-09
	80	Granite	87.136	7.9	-0.31631	100.456	7.18912e-10	2.61443e-09
	81	Granite	88.272	8	-0.31844	100.454	7.15794e-10	2.60098e-09
	82	Granite	89.448	8.1	-0.3192	100.453	7.12698e-10	2.58841e-09
	83	Granite	90.603	8.2	-0.3217	100.451	7.09609e-10	2.57674e-09
	84	Granite	91.758	8.3	-0.32271	100.449	7.06546e-10	2.56601e-09
	85	Granite	92.909	8.4	-0.32545	100.448	7.03561e-10	2.5561e-09
	86	Granite	94.06	8.5	-0.32522	100.448	7.00702e-10	2.54681e-09
	87	Granite	95.227	8.6	-0.32909	100.445	6.98016e-10	2.53791e-09
	88	Granite	96.392	8.7	-0.33097	100.443	6.95551e-10	2.52916e-09
	89	Granite	97.551	8.8	-0.3331	100.442	6.93329e-10	2.5202e-09
	90	Granite	98.708	8.9	-0.33511	100.442	6.91313e-10	2.51125e-09
	91	Granite	99.872	9	-0.33773	100.441	6.89455e-10	2.50229e-09
	92	Granite	101.041	9.1	-0.33775	100.439	6.87707e-10	2.49333e-09
	93	Granite	102.189	9.2	-0.34075	100.438	6.8602e-10	2.48438e-09
	94	Granite	103.337	9.3	-0.34214	100.438	6.82538e-10	2.47298e-09
	95	Granite	104.489	9.4	-0.34142	100.435	6.784e-10	2.46079e-09
	96	Granite	105.643	9.5	-0.3443	100.435	6.74419e-10	2.449e-09
	97	Granite	106.805	9.6	-0.34631	100.434	6.70687e-10	2.43786e-09
	98	Granite	107.943	9.7	-0.3477	100.434	6.67294e-10	2.42761e-09
	99	Granite	109.096	9.8	-0.34896	100.433	6.64298e-10	2.41839e-09
	100	Granite	110.242	9.9	-0.35147	100.433	6.61676e-10	2.41014e-09
	101	Granite	111.394	10	-0.35237	100.431	6.59434e-10	2.40289e-09
	102	Granite	112.533	10.1	-0.35575	100.429	6.57482e-10	2.3964e-09
	103	Granite	113.674	10.2	-0.35465	100.427	6.55729e-10	2.39042e-09
	104	Granite	114.82	10.3	-0.35717	100.426	6.54082e-10	2.38472e-09
	105	Granite	115.978	10.4	-0.36092	100.425	6.51711e-10	2.37748e-09
	106	Granite	117.112	10.5	-0.3602	100.424	6.49225e-10	2.36993e-09
	107	Granite	118.246	10.6	-0.36135	100.425	6.46817e-10	2.36238e-09
	108	Granite	119.401	10.7	-0.36349	100.424	6.4453e-10	2.35482e-09
	109	Granite	120.548	10.8	-0.36414	100.424	6.42406e-10	2.34727e-09
	110	Granite	121.676	10.9	-0.36803	100.422	6.40465e-10	2.33933e-09
	111	Granite	122.816	11	-0.36768	100.42	6.38702e-10	2.3308e-09
	112	Granite	123.964	11.1	-0.36945	100.419	6.37111e-10	2.32227e-09
	113	Granite	125.098	11.2	-0.37197	100.417	6.3565e-10	2.31374e-09
	114	Granite	126.242	11.3	-0.37263	100.417	6.34277e-10	2.30521e-09
	115	Granite	127.376	11.4	-0.37328	100.417	6.32949e-10	2.29668e-09
	116	Granite	128.521	11.5	-0.37518	100.417	6.30353e-10	2.28681e-09
	117	Granite	129.651	11.6	-0.37658	100.416	6.27687e-10	2.277e-09
	118	Granite	130.778	11.7	-0.37723	100.416	6.25039e-10	2.26747e-09
	119	Granite	131.919	11.8	-0.38051	100.416	6.22418e-10	2.25836e-09
	120	Granite	133.046	11.9	-0.38017	100.415	6.19833e-10	2.2498e-09
	121	Granite	134.179	12	-0.38194	100.413	6.17286e-10	2.24186e-09
	122	Granite	135.317	12.1	-0.3826	100.412	6.14781e-10	2.23452e-09
	123	Granite	136.437	12.2	-0.38538	100.412	6.12323e-10	2.22774e-09
	124	Granite	137.582	12.3	-0.38641	100.411	6.09907e-10	2.22138e-09
	125	Granite	138.708	12.4	-0.38719	100.41	6.07531e-10	2.2153e-09
	126	Granite	139.839	12.5	-0.38997	100.409	6.05193e-10	2.20934e-09
	127	Granite	140.959	12.6	-0.39001	100.409	6.02892e-10	2.20309e-09
	128	Granite	142.085	12.7	-0.39379	100.408	6.00637e-10	2.19684e-09
	129	Granite	143.205	12.8	-0.39233	100.407	5.98438e-10	2.19059e-09
	130	Granite	144.326	12.9	-0.39499	100.407	5.96306e-10	2.18434e-09
	131	Granite	145.453	13	-0.3959	100.407	5.94251e-10	2.17809e-09
	132	Granite	146.575	13.1	-0.39731	100.407	5.92282e-10	2.17014e-09
	133	Granite	147.69	13.2	-0.40022	100.406	5.90393e-10	2.16115e-09
	134	Granite	148.801	13.3	-0.40238	100.405	5.88569e-10	2.15228e-09
	135	Granite	149.919	13.4	-0.40218	100.402	5.86792e-10	2.14363e-09
	136	Granite	151.043	13.5	-0.40534	100.401	5.85046e-10	2.13528e-09
	137	Granite	152.152	13.6	-0.40226	100.402	5.83178e-10	2.1273e-09
	138	Granite	153.269	13.7	-0.40505	100.402	5.80635e-10	2.11964e-09
	139	Granite	154.363	13.8	-0.40672	100.402	5.78151e-10	2.11234e-09
	140	Granite	155.478	13.9	-0.40776	100.401	5.75776e-10	2.10531e-09
	141	Granite	156.592	14	-0.41143	100.402	5.7356e-10	2.09846e-09
	142	Granite	157.683	14.1	-0.41284	100.403	5.71556e-10	2.09173e-09
	143	Granite	158.793	14.2	-0.41451	100.403	5.69758e-10	2.08442e-09
	144	Granite	159.902	14.3	-0.41706	100.4	5.6818e-10	2.07695e-09
	145	Granite	161.006	14.4	-0.41648	100.4	5.66791e-10	2.06973e-09
	146	Granite	162.093	14.5	-0.41953	100.4	5.6554e-10	2.06286e-09
	147	Granite	163.197	14.6	-0.41958	100.399	5.64376e-10	2.0565e-09
	148	Granite	164.261	14.7	-0.42225	100.398	5.63012e-10	2.05073e-09
	149	Granite	165.368	14.8	-0.4233	100.398	5.61002e-10	2.04551e-09
	150	Granite	166.452	14.9	-0.42622	100.398	5.59047e-10	2.04085e-09
	151	Granite	167.548	15	-0.4259	100.398	5.57192e-10	2.03662e-09
	152	Granite	168.63	15.1	-0.42995	100.397	5.5548e-10	2.03269e-09
	153	Granite	169.728	15.2	-0.43113	100.396	5.53955e-10	2.02891e-09
	154	Granite	170.806	15.3	-0.43306	100.396	5.52606e-10	2.02248e-09
	155	Granite	171.886	15.4	-0.43549	100.395	5.51448e-10	2.01553e-09
	156	Granite	172.991	15.5	-0.43404	100.395	5.5045e-10	2.00871e-09
	157	Granite	174.051	15.6	-0.43897	100.394	5.49568e-10	2.0021e-09
	158	Granite	175.149	15.7	-0.4399	100.394	5.48756e-10	1.99575e-09
	159	Granite	176.223	15.8	-0.44184	100.393	5.47623e-10	1.98972e-09
	160	Granite	177.315	15.9	-0.44252	100.392	5.4589e-10	1.98399e-09
	161	Granite	178.391	16	-0.44408	100.391	5.44167e-10	1.97855e-09
	162	Granite	179.472	16.1	-0.44914	100.391	5.42462e-10	1.97333e-09
	163	Granite	180.553	16.2	-0.44858	100.392	5.4078e-10	1.96826e-09
	164	Granite	181.627	16.3	-0.45039	100.392	5.39131e-10	1.96327e-09
	165	Granite	182.691	16.4	-0.45158	100.391	5.3751e-10	1.95637e-09
	166	Granite	183.777	16.5	-0.45427	100.391	5.35922e-10	1.94941e-09
	167	Granite	184.854	16.6	-0.45621	100.39	5.3436e-10	1.94267e-09
	168	Granite	185.927	16.7	-0.45765	100.39	5.32815e-10	1.93626e-09
	169	Granite	187.002	16.8	-0.45946	100.389	5.31283e-10	1.93029e-09
	170	Granite	188.078	16.9	-0.46028	100.388	5.29587e-10	1.9248e-09
	171	Granite	189.144	17	-0.46473	100.389	5.27717e-10	1.91978e-09
	172	Granite	190.22	17.1	-0.46404	100.388	5.25891e-10	1.91522e-09
	173	Granite	191.285	17.2	-0.46586	100.388	5.2414e-10	1.91098e-09
	174	Granite	192.346	17.3	-0.46844	100.389	5.22492e-10	1.90698e-09
	175	Granite	193.431	17.4	-0.47126	100.389	5.20977e-10	1.90306e-09
	176	Granite	194.491	17.5	-0.47271	100.388	5.19577e-10	1.89881e-09
	177	Granite	195.552	17.6	-0.47366	100.388	5.18309e-10	1.89456e-09
	178	Granite	196.624	17.7	-0.47774	100.388	5.17143e-10	1.89031e-09
	179	Granite	197.673	17.8	-0.47794	100.387	5.16048e-10	1.88606e-09
	180	Granite	198.739	17.9	-0.47939	100.386	5.14996e-10	1.88182e-09
	181	Granite	199.807	18	-0.48448	100.385	5.13616e-10	1.8767e-09
	182	Granite	200.864	18.1	-0.48631	100.384	5.12011e-10	1.87099e-09
	183	Granite	201.912	18.2	-0.48437	100.384	5.10437e-10	1.86528e-09
	184	Granite	202.975	18.3	-0.48809	100.385	5.08912e-10	1.85956e-09
	185	Granite	204.033	18.4	-0.48979	100.385	5.07457e-10	1.85385e-09
	186	Granite	205.077	18.5	-0.49163	100.384	5.06087e-10	1.84809e-09
	187	Granite	206.135	18.6	-0.49208	100.384	5.04793e-10	1.84204e-09
	188	Granite	207.192	18.7	-0.49643	100.384	5.03582e-10	1.8361e-09
	189	Granite	208.249	18.8	-0.5004	100.383	5.02435e-10	1.83037e-09
	190	Granite	209.278	18.9	-0.50249	100.383	5.01333e-10	1.82495e-09
	191	Granite	210.338	19	-0.50181	100.383	5.00256e-10	1.81993e-09
	192	Granite	211.405	19.1	-0.50303	100.383	4.9885e-10	1.81535e-09
	193	Granite	212.44	19.2	-0.50512	100.382	4.973e-10	1.8112e-09
	194	Granite	213.482	19.3	-0.50872	100.382	4.9578e-10	1.80742e-09
	195	Granite	214.531	19.4	-0.50968	100.382	4.94305e-10	1.80391e-09
	196	Granite	215.584	19.5	-0.51203	100.382	4.92892e-10	1.80058e-09
	197	Granite	216.624	19.6	-0.51425	100.382	4.91552e-10	1.79731e-09
	198	Granite	217.658	19.7	-0.51773	100.382	4.90281e-10	1.79401e-09
	199	Granite	218.724	19.8	-0.52122	100.382	4.89081e-10	1.79071e-09
	200	Granite	219.762	19.9	-0.52281	100.382	4.87935e-10	1.78741e-09
	201	Granite	220.794	20	-0.52491	100.381	4.86827e-10	1.78411e-09
	202	Granite	221.828	20.1	-0.52664	100.38	4.85738e-10	1.78081e-09
	203	Granite	222.88	20.2	-0.52925	100.381	4.84296e-10	1.77582e-09
	204	Granite	223.914	20.3	-0.53198	100.381	4.82797e-10	1.77045e-09
	205	Granite	224.948	20.4	-0.53371	100.381	4.81383e-10	1.7652e-09
	206	Granite	225.992	20.5	-0.53695	100.382	4.80099e-10	1.76014e-09
	207	Granite	227.033	20.6	-0.53704	100.382	4.78993e-10	1.75534e-09
	208	Granite	228.068	20.7	-0.5384	100.381	4.78087e-10	1.75082e-09
	209	Granite	229.101	20.8	-0.54278	100.381	4.77375e-10	1.74658e-09
	210	Granite	230.131	20.9	-0.54602	100.381	4.76853e-10	1.74262e-09
	211	Granite	231.17	21	-0.54839	100.38	4.76476e-10	1.73886e-09
	212	Granite	232.204	21.1	-0.54975	100.379	4.76195e-10	1.73524e-09
	213	Granite	233.238	21.2	-0.55224	100.379	4.75965e-10	1.73169e-09
	214	Granite	234.27	21.3	-0.55373	100.379	4.74894e-10	1.72745e-09
	215	Granite	235.298	21.4	-0.55686	100.378	4.73751e-10	1.72321e-09
	216	Granite	236.338	21.5	-0.55835	100.378	4.72617e-10	1.71912e-09
	217	Granite	237.357	21.6	-0.56236	100.379	4.71497e-10	1.71525e-09
	218	Granite	238.391	21.7	-0.56423	100.38	4.70397e-10	1.71169e-09
	219	Granite	239.43	21.8	-0.56534	100.381	4.69319e-10	1.70845e-09
	220	Granite	240.459	21.9	-0.57	100.381	4.68268e-10	1.70555e-09
	221	Granite	241.474	22	-0.57263	100.381	4.67255e-10	1.70295e-09
	222	Granite	242.514	22.1	-0.57261	100.381	4.66287e-10	1.70058e-09
	223	Granite	243.542	22.2	-0.57537	100.381	4.65373e-10	1.69836e-09
	224	Granite	244.578	22.3	-0.57965	100.381	4.6452e-10	1.69615e-09
	225	Granite	245.604	22.4	-0.58165	100.381	4.63731e-10	1.69182e-09
	226	Granite	246.629	22.5	-0.58442	100.381	4.62996e-10	1.6875e-09
	227	Granite	247.65	22.6	-0.58567	100.381	4.62305e-10	1.68318e-09
	228	Granite	248.674	22.7	-0.59248	100.381	4.61643e-10	1.67886e-09
	229	Granite	249.697	22.8	-0.59032	100.381	4.60999e-10	1.67454e-09
	230	Granite	250.73	22.9	-0.59436	100.381	4.59793e-10	1.66978e-09
	231	Granite	251.753	23	-0.59865	100.38	4.58204e-10	1.66478e-09
	232	Granite	252.779	23.1	-0.60092	100.381	4.56675e-10	1.66002e-09
	233	Granite	253.802	23.2	-0.60281	100.382	4.55243e-10	1.65564e-09
	234	Granite	254.821	23.3	-0.60318	100.383	4.53947e-10	1.6518e-09
	235	Granite	255.838	23.4	-0.60356	100.382	4.52816e-10	1.64862e-09
	236	Granite	256.863	23.5	-0.60596	100.382	4.51835e-10	1.64602e-09
	237	Granite	257.883	23.6	-0.60848	100.382	4.51016e-10	1.64407e-09
	238	Granite	258.914	23.7	-0.60721	100.381	4.50322e-10	1.64261e-09
	239	Granite	259.931	23.8	-0.61038	100.382	4.49715e-10	1.6415e-09
	240	Granite	260.942	23.9	-0.61418	100.382	4.49157e-10	1.64058e-09
	241	Granite	261.978	24	-0.61735	100.382	4.48159e-10	1.63807e-09
	242	Granite	262.996	24.1	-0.61798	100.382	4.46981e-10	1.63486e-09
	243	Granite	264.017	24.2	-0.62153	100.383	4.45841e-10	1.63165e-09
	244	Granite	265.04	24.3	-0.62585	100.383	4.44761e-10	1.62844e-09
	245	Granite	266.074	24.4	-0.63004	100.383	4.43763e-10	1.62523e-09
	246	Granite	267.078	24.5	-0.63005	100.383	4.42862e-10	1.62189e-09
	247	Granite	268.097	24.6	-0.63411	100.382	4.42052e-10	1.61818e-09
	248	Granite	269.118	24.7	-0.63336	100.382	4.41334e-10	1.61448e-09
	249	Granite	270.143	24.8	-0.63997	100.382	4.40687e-10	1.61078e-09
	250	Granite	271.152	24.9	-0.64074	100.381	4.40089e-10	1.60709e-09
	251	Granite	272.166	25	-0.64418	100.381	4.39517e-10	1.60341e-09
	252	Granite	273.195	25.1	-0.64445	100.382	4.38725e-10	1.59974e-09
	253	Granite	274.21	25.2	-0.65183	100.382	4.37885e-10	1.59611e-09
	254	Granite	275.225	25.3	-0.65273	100.383	4.37048e-10	1.59255e-09
	255	Granite	276.236	25.4	-0.65453	100.384	4.36215e-10	1.58909e-09
	256	Granite	277.248	25.5	-0.65671	100.385	4.35386e-10	1.58577e-09
	257	Granite	278.244	25.6	-0.66003	100.385	4.34564e-10	1.58261e-09
	258	Granite	279.273	25.7	-0.66272	100.384	4.33747e-10	1.57963e-09
	259	Granite	280.281	25.8	-0.6663	100.385	4.32935e-10	1.5768e-09
	260	Granite	281.303	25.9	-0.67141	100.385	4.32128e-10	1.57406e-09
	261	Granite	282.322	26	-0.6722	100.386	4.31323e-10	1.5714e-09
	262	Granite	283.331	26.1	-0.67795	100.386	4.3052e-10	1.56878e-09
	263	Granite	284.345	26.2	-0.67823	100.386	4.29408e-10	1.56612e-09
	264	Granite	285.348	26.3	-0.68119	100.386	4.28296e-10	1.56345e-09
	265	Granite	286.364	26.4	-0.67969	100.386	4.27225e-10	1.56079e-09
	266	Granite	287.385	26.5	-0.68583	100.386	4.26217e-10	1.55812e-09
	267	Granite	288.384	26.6	-0.68803	100.386	4.25293e-10	1.55545e-09
	268	Granite	289.409	26.7	-0.69137	100.386	4.24461e-10	1.55123e-09
	269	Granite	290.407	26.8	-0.69179	100.386	4.2372e-10	1.54549e-09
	270	Granite	291.421	26.9	-0.69526	100.387	4.23063e-10	1.54011e-09
	271	Granite	292.445	27	-0.69887	100.387	4.2247e-10	1.53529e-09
	272	Granite	293.444	27.1	-0.70108	100.388	4.21919e-10	1.53128e-09
	273	Granite	294.449	27.2	-0.70315	100.39	4.21383e-10	1.52828e-09
	274	Granite	295.469	27.3	-0.7069	100.39	4.20743e-10	1.52618e-09
	275	Granite	296.474	27.4	-0.70923	100.389	4.20103e-10	1.52508e-09
	276	Granite	297.488	27.5	-0.71272	100.389	4.19465e-10	1.52476e-09
	277	Granite	298.489	27.6	-0.71634	100.39	4.1883e-10	1.525e-09
	278	Granite	299.513	27.7	-0.71702	100.391	4.18198e-10	1.52556e-09
	279	Granite	300.524	27.8	-0.72244	100.391	4.17569e-10	1.52418e-09
	280	Granite	301.533	27.9	-0.72363	100.391	4.16944e-10	1.52144e-09
	281	Granite	302.548	28	-0.72419	100.392	4.16322e-10	1.51871e-09
	282	Granite	303.548	28.1	-0.72795	100.392	4.15702e-10	1.51598e-09
	283	Granite	304.565	28.2	-0.7303	100.392	4.15084e-10	1.51324e-09
	284	Granite	305.58	28.3	-0.73253	100.392	4.14353e-10	1.51047e-09
	285	Granite	306.586	28.4	-0.73578	100.391	4.13015e-10	1.50748e-09
	286	Granite	307.607	28.5	-0.7384	100.392	4.11697e-10	1.50448e-09
	287	Granite	308.593	28.6	-0.74101	100.394	4.10414e-10	1.50149e-09
	288	Granite	309.616	28.7	-0.74286	100.394	4.09184e-10	1.49849e-09
	289	Granite	310.623	28.8	-0.74433	100.394	4.08023e-10	1.4955e-09
	290	Granite	311.637	28.9	-0.74887	100.394	4.06931e-10	1.49114e-09
	291	Granite	312.653	29	-0.75137	100.395	4.05924e-10	1.48635e-09
	292	Granite	313.658	29.1	-0.75092	100.395	4.05011e-10	1.48185e-09
	293	Granite	314.656	29.2	-0.75508	100.395	4.04195e-10	1.47782e-09
	294	Granite	315.67	29.3	-0.75822	100.396	4.03476e-10	1.47443e-09
	295	Granite	316.68	29.4	-0.7606	100.396	4.02857e-10	1.47179e-09
	296	Granite	317.676	29.5	-0.75951	100.397	4.02333e-10	1.46985e-09
	297	Granite	318.684	29.6	-0.76381	100.396	4.01886e-10	1.46862e-09
	298	Granite	319.693	29.7	-0.76722	100.397	4.01499e-10	1.46795e-09
	299	Granite	320.696	29.8	-0.76844	100.398	4.01153e-10	1.46764e-09
	300	Granite	321.704	29.9	-0.76903	100.398	4.00828e-10	1.46754e-09
	301	Granite	322.717	30	-0.77244	100.398	4.00508e-10	1.46427e-09
	302	Granite	323.716	30.1	-0.77534	100.398	4.00189e-10	1.46042e-09
	303	Granite	324.722	30.2	-0.77786	100.399	3.9987e-10	1.4568e-09
	304	Granite	325.738	30.3	-0.7809	100.398	3.9955e-10	1.45352e-09
	305	Granite	326.744	30.4	-0.7829	100.403	3.99231e-10	1.4507e-09
	306	Granite	327.74	30.5	-0.78388	100.402	3.98687e-10	1.44839e-09
	307	Granite	328.737	30.6	-0.78692	100.402	3.97791e-10	1.44658e-09
	308	Granite	329.753	30.7	-0.78958	100.402	3.96916e-10	1.44527e-09
	309	Granite	330.761	30.8	-0.79211	100.402	3.96077e-10	1.44432e-09
	310	Granite	331.759	30.9	-0.79464	100.403	3.95291e-10	1.44362e-09
	311	Granite	332.769	31	-0.79395	100.402	3.94572e-10	1.44305e-09
	312	Granite	333.771	31.1	-0.79597	100.403	3.93913e-10	1.43936e-09
	313	Granite	334.782	31.2	-0.79979	100.403	3.93322e-10	1.43552e-09
	314	Granite	335.766	31.3	-0.80194	100.404	3.92786e-10	1.43185e-09
	315	Granite	336.787	31.4	-0.80513	100.404	3.92288e-10	1.42842e-09
	316	Granite	337.785	31.5	-0.8069	100.405	3.91813e-10	1.42532e-09
	317	Granite	338.795	31.6	-0.8057	100.405	3.9127e-10	1.42258e-09
	318	Granite	339.794	31.7	-0.80915	100.404	3.90649e-10	1.4202e-09
	319	Granite	340.798	31.8	-0.81325	100.404	3.90044e-10	1.41815e-09
	320	Granite	341.795	31.9	-0.81592	100.405	3.89465e-10	1.41635e-09
	321	Granite	342.799	32	-0.81512	100.406	3.88921e-10	1.41471e-09
	322	Granite	343.807	32.1	-0.81754	100.407	3.88423e-10	1.41312e-09
	323	Granite	344.818	32.2	-0.8179	100.407	3.87963e-10	1.41076e-09
	324	Granite	345.812	32.3	-0.82266	100.407	3.87549e-10	1.40844e-09
	325	Granite	346.814	32.4	-0.82146	100.407	3.8717e-10	1.40617e-09
	326	Granite	347.834	32.5	-0.82688	100.406	3.86815e-10	1.40399e-09
	327	Granite	348.82	32.6	-0.82866	100.406	3.86474e-10	1.40192e-09
	328	Granite	349.819	32.7	-0.82941	100.407	3.85783e-10	1.39997e-09
	329	Granite	350.832	32.8	-0.83095	100.408	3.8487e-10	1.39814e-09
	330	Granite	351.829	32.9	-0.83416	100.408	3.83964e-10	1.39642e-09
	331	Granite	352.826	33	-0.83699	100.409	3.83068e-10	1.39478e-09
	332	Granite	353.82	33.1	-0.83516	100.411	3.82187e-10	1.39318e-09
	333	Granite	354.835	33.2	-0.83877	100.411	3.81321e-10	1.39154e-09
	334	Granite	355.845	33.3	-0.84109	100.411	3.80474e-10	1.38953e-09
	335	Granite	356.839	33.4	-0.84575	100.411	3.79652e-10	1.38753e-09
	336	Granite	357.841	33.5	-0.84703	100.412	3.7886e-10	1.38553e-09
	337	Granite	358.835	33.6	-0.84429	100.412	3.78103e-10	1.38352e-09
	338	Granite	359.861	33.7	-0.85039	100.412	3.77384e-10	1.38152e-09
	339	Granite	360.85	33.8	-0.85128	100.412	3.76708e-10	1.37867e-09
	340	Granite	361.834	33.9	-0.85361	100.412	3.76069e-10	1.37554e-09
	341	Granite	362.836	34	-0.85425	100.412	3.7546e-10	1.37253e-09
	342	Granite	363.832	34.1	-0.85684	100.412	3.74873e-10	1.36969e-09
	343	Granite	364.841	34.2	-0.85879	100.413	3.74301e-10	1.36709e-09
	344	Granite	365.849	34.3	-0.85983	100.413	3.73649e-10	1.36477e-09
	345	Granite	366.835	34.4	-0.86034	100.414	3.72782e-10	1.36272e-09
	346	Granite	367.834	34.5	-0.86399	100.415	3.71971e-10	1.36094e-09
	347	Granite	368.845	34.6	-0.86529	100.415	3.71263e-10	1.35936e-09
	348	Granite	369.832	34.7	-0.86972	100.415	3.70701e-10	1.35792e-09
	349	Granite	370.83	34.8	-0.86776	100.414	3.7033e-10	1.35656e-09
	350	Granite	371.839	34.9	-0.87103	100.415	3.70139e-10	1.3535e-09
	351	Granite	372.84	35	-0.87234	100.416	3.70145e-10	1.35016e-09
	352	Granite	373.844	35.1	-0.87652	100.417	3.70313e-10	1.34701e-09
	353	Granite	374.847	35.2	-0.87979	100.417	3.70599e-10	1.34416e-09
	354	Granite	375.848	35.3	-0.88032	100.417	3.70957e-10	1.34171e-09
	355	Granite	376.836	35.4	-0.88307	100.417	3.70748e-10	1.33972e-09
	356	Granite	377.832	35.5	-0.88386	100.418	3.69574e-10	1.33817e-09
	357	Granite	378.831	35.6	-0.88453	100.418	3.68472e-10	1.33705e-09
	358	Granite	379.834	35.7	-0.88663	100.418	3.67493e-10	1.33626e-09
	359	Granite	380.838	35.8	-0.88848	100.418	3.66689e-10	1.33568e-09
	360	Granite	381.842	35.9	-0.8885	100.418	3.66113e-10	1.33522e-09
	361	Granite	382.835	36	-0.894	100.417	3.65738e-10	1.33377e-09
	362	Granite	383.835	36.1	-0.89468	100.417	3.65592e-10	1.33226e-09
	363	Granite	384.828	36.2	-0.89718	100.417	3.65629e-10	1.33074e-09
	364	Granite	385.825	36.3	-0.89786	100.418	3.65795e-10	1.32923e-09
	365	Granite	386.836	36.4	-0.89946	100.418	3.6604e-10	1.32771e-09
	366	Granite	387.821	36.5	-0.90341	100.418	3.65859e-10	1.32549e-09
	367	Granite	388.822	36.6	-0.90763	100.418	3.65221e-10	1.3226e-09
	368	Granite	389.821	36.7	-0.90582	100.418	3.64582e-10	1.31983e-09
	369	Granite	390.822	36.8	-0.90795	100.419	3.63944e-10	1.31725e-09
	370	Granite	391.831	36.9	-0.91179	100.42	3.63306e-10	1.31495e-09
	371	Granite	392.82	37	-0.9147	100.421	3.62604e-10	1.313e-09
	372	Granite	393.812	37.1	-0.91342	100.421	3.61027e-10	1.31135e-09
	373	Granite	394.823	37.2	-0.91818	100.421	3.59532e-10	1.31004e-09
	374	Granite	395.832	37.3	-0.91862	100.421	3.582e-10	1.309e-09
	375	Granite	396.812	37.4	-0.92115	100.421	3.57106e-10	1.30814e-09
	376	Granite	397.819	37.5	-0.9229	100.421	3.5633e-10	1.3074e-09
	377	Granite	398.818	37.6	-0.92517	100.421	3.55878e-10	1.30512e-09
	378	Granite	399.808	37.7	-0.92666	100.421	3.55763e-10	1.30195e-09
	379	Granite	400.811	37.8	-0.92815	100.421	3.55946e-10	1.29896e-09
	380	Granite	401.806	37.9	-0.92938	100.421	3.56348e-10	1.29627e-09
	381	Granite	402.809	38	-0.93166	100.422	3.56893e-10	1.29399e-09
	382	Granite	403.811	38.1	-0.93382	100.423	3.57259e-10	1.29222e-09
	383	Granite	404.807	38.2	-0.93571	100.422	3.56538e-10	1.2909e-09
	384	Granite	405.816	38.3	-0.938	100.422	3.55816e-10	1.29006e-09
	385	Granite	406.806	38.4	-0.94055	100.422	3.55095e-10	1.2896e-09
	386	Granite	407.812	38.5	-0.94259	100.422	3.54374e-10	1.28939e-09
	387	Granite	408.811	38.6	-0.94383	100.423	3.53652e-10	1.28933e-09
	388	Granite	409.791	38.7	-0.94599	100.422	3.52893e-10	1.28771e-09
	389	Granite	410.805	38.8	-0.9475	100.422	3.52138e-10	1.28559e-09
	390	Granite	411.791	38.9	-0.94994	100.422	3.51424e-10	1.28364e-09
	391	Granite	412.808	39	-0.94947	100.422	3.50775e-10	1.28195e-09
	392	Granite	413.802	39.1	-0.95363	100.422	3.50215e-10	1.28064e-09
	393	Granite	414.803	39.2	-0.95303	100.423	3.49764e-10	1.27975e-09
	394	Granite	415.797	39.3	-0.95481	100.422	3.49422e-10	1.27926e-09
	395	Granite	416.811	39.4	-0.95938	100.422	3.49181e-10	1.27919e-09
	396	Granite	417.813	39.5	-0.95852	100.422	3.49015e-10	1.27943e-09
	397	Granite	418.814	39.6	-0.96203	100.424	3.489e-10	1.27987e-09
	398	Granite	419.805	39.7	-0.96144	100.424	3.48814e-10	1.28044e-09
	399	Granite	420.806	39.8	-0.96588	100.423	3.47986e-10	1.27772e-09
	400	Granite	421.806	39.9	-0.96794	100.423	3.4704e-10	1.27444e-09
	401	Granite	422.811	40	-0.96722	100.423	3.46178e-10	1.27138e-09
	402	Granite	423.798	40.1	-0.96703	100.424	3.45442e-10	1.2687e-09
	403	Granite	424.806	40.2	-0.96923	100.424	3.44877e-10	1.2665e-09
	404	Granite	425.806	40.3	-0.97435	100.425	3.44505e-10	1.26486e-09
	405	Granite	426.808	40.4	-0.97642	100.424	3.44321e-10	1.26376e-09
	406	Granite	427.806	40.5	-0.97637	100.424	3.44318e-10	1.26318e-09
	407	Granite	428.81	40.6	-0.97739	100.424	3.44453e-10	1.26299e-09
	408	Granite	429.805	40.7	-0.98145	100.424	3.4468e-10	1.26308e-09
	409	Granite	430.8	40.8	-0.9842	100.424	3.44955e-10	1.26329e-09
	410	Granite	431.802	40.9	-0.98415	100.425	3.43777e-10	1.25837e-09
	411	Granite	432.803	41	-0.98398	100.424	3.42667e-10	1.25376e-09
	412	Granite	433.793	41.1	-0.98566	100.423	3.41913e-10	1.25055e-09
	413	Granite	434.801	41.2	-0.98921	100.424	3.41696e-10	1.24949e-09
	414	Granite	435.793	41.3	-0.99144	100.425	3.422e-10	1.2513e-09
	415	Granite	436.8	41.4	-0.99353	100.426	3.43482e-10	1.25621e-09
	416	Granite	437.793	41.5	-0.99496	100.426	3.4554e-10	1.2642e-09
	417	Granite	438.803	41.6	-0.99773	100.426	3.48323e-10	1.27508e-09
	418	Granite	439.803	41.7	-0.99956	100.426	3.51648e-10	1.28812e-09
	419	Granite	440.805	41.8	-1.00046	100.425	3.55333e-10	1.30259e-09
	420	Granite	441.798	41.9	-0.99949	100.425	3.59084e-10	1.31724e-09
	421	Granite	442.789	42	-0.99959	100.425	3.5928e-10	1.31531e-09
	422	Granite	443.784	42.1	-1.00344	100.426	3.59476e-10	1.31337e-09
	423	Granite	444.792	42.2	-1.00274	100.426	3.59672e-10	1.31144e-09
	424	Granite	445.791	42.3	-1.00445	100.426	3.59867e-10	1.30951e-09
	425	Granite	446.785	42.4	-1.00523	100.427	3.60063e-10	1.3076e-09
	426	Granite	447.787	42.5	-1.00801	100.428	3.59675e-10	1.30569e-09
	427	Granite	448.777	42.6	-1.01053	100.429	3.58885e-10	1.30383e-09
	428	Granite	449.771	42.7	-1.01064	100.429	3.58135e-10	1.30208e-09
	429	Granite	450.779	42.8	-1.01196	100.43	3.57452e-10	1.3005e-09
	430	Granite	451.773	42.9	-1.01194	100.43	3.56862e-10	1.29917e-09
	431	Granite	452.78	43	-1.01206	100.43	3.56385e-10	1.29815e-09
	432	Granite	453.781	43.1	-1.01258	100.43	3.5601e-10	1.29746e-09
	433	Granite	454.776	43.2	-1.01685	100.43	3.55746e-10	1.29707e-09
	434	Granite	455.765	43.3	-1.01536	100.429	3.55567e-10	1.29689e-09
	435	Granite	456.772	43.4	-1.01468	100.428	3.55448e-10	1.29686e-09
	436	Granite	457.771	43.5	-1.01721	100.428	3.55362e-10	1.29692e-09
	437	Granite	458.756	43.6	-1.02069	100.429	3.55057e-10	1.29524e-09
	438	Granite	459.766	43.7	-1.01907	100.429	3.54654e-10	1.29285e-09
	439	Granite	460.757	43.8	-1.01852	100.43	3.54253e-10	1.29057e-09
	440	Granite	461.758	43.9	-1.02174	100.431	3.53857e-10	1.28849e-09
	441	Granite	462.77	44	-1.02309	100.43	3.53467e-10	1.28669e-09
	442	Granite	463.743	44.1	-1.02347	100.428	3.53084e-10	1.28519e-09
	443	Granite	464.75	44.2	-1.0263	100.428	3.52707e-10	1.28399e-09
	444	Granite	465.741	44.3	-1.02549	100.429	3.52338e-10	1.2831e-09
	445	Granite	466.738	44.4	-1.02494	100.429	3.51973e-10	1.28244e-09
	446	Granite	467.75	44.5	-1.02778	100.428	3.51613e-10	1.28194e-09
	447	Granite	468.746	44.6	-1.03128	100.427	3.51253e-10	1.28152e-09
	448	Granite	469.74	44.7	-1.03182	100.426	3.50537e-10	1.28027e-09
	449	Granite	470.733	44.8	-1.03493	100.425	3.49748e-10	1.27882e-09
	450	Granite	471.728	44.9	-1.03574	100.425	3.48987e-10	1.27737e-09
	451	Granite	472.734	45	-1.03481	100.425	3.48268e-10	1.27592e-09
	452	Granite	473.726	45.1	-1.03778	100.425	3.47605e-10	1.27447e-09
	453	Granite	474.733	45.2	-1.03942	100.426	3.47007e-10	1.27295e-09
	454	Granite	475.725	45.3	-1.04227	100.426	3.4648e-10	1.27135e-09
	455	Granite	476.726	45.4	-1.04296	100.426	3.46044e-10	1.26985e-09
	456	Granite	477.725	45.5	-1.04026	100.425	3.45704e-10	1.2685e-09
	457	Granite	478.723	45.6	-1.03987	100.424	3.45468e-10	1.26739e-09
	458	Granite	479.71	45.7	-1.04245	100.424	3.45342e-10	1.26656e-09
	459	Granite	480.723	45.8	-1.04383	100.424	3.4533e-10	1.26604e-09
	460	Granite	481.723	45.9	-1.04737	100.423	3.45416e-10	1.26583e-09
	461	Granite	482.707	46	-1.04617	100.422	3.45577e-10	1.26585e-09
	462	Granite	483.711	46.1	-1.04836	100.422	3.45794e-10	1.26604e-09
	463	Granite	484.698	46.2	-1.04919	100.422	3.46043e-10	1.26634e-09
	464	Granite	485.698	46.3	-1.04962	100.422	3.45834e-10	1.26436e-09
	465	Granite	486.7	46.4	-1.05236	100.422	3.45104e-10	1.2599e-09
	466	Granite	487.697	46.5	-1.05252	100.423	3.44387e-10	1.25571e-09
	467	Granite	488.698	46.6	-1.05445	100.422	3.43693e-10	1.25198e-09
	468	Granite	489.699	46.7	-1.05611	100.421	3.4303e-10	1.24892e-09
	469	Granite	490.701	46.8	-1.06064	100.42	3.42409e-10	1.24669e-09
	470	Granite	491.693	46.9	-1.06039	100.42	3.41827e-10	1.24518e-09
	471	Granite	492.689	47	-1.06192	100.42	3.41313e-10	1.2445e-09
	472	Granite	493.687	47.1	-1.06577	100.42	3.40882e-10	1.24447e-09
	473	Granite	494.689	47.2	-1.06526	100.419	3.40553e-10	1.2449e-09
	474	Granite	495.692	47.3	-1.06926	100.419	3.40341e-10	1.24559e-09
	475	Granite	496.694	47.4	-1.0678	100.419	3.40262e-10	1.24426e-09
	476	Granite	497.693	47.5	-1.06934	100.419	3.40309e-10	1.24142e-09
	477	Granite	498.687	47.6	-1.07116	100.417	3.40457e-10	1.23861e-09
	478	Granite	499.686	47.7	-1.06888	100.416	3.40679e-10	1.23586e-09
	479	Granite	500.675	47.8	-1.07356	100.416	3.40949e-10	1.2332e-09
	480	Granite	501.68	47.9	-1.07539	100.415	3.41012e-10	1.23064e-09
	481	Granite	502.684	48	-1.07831	100.416	3.39658e-10	1.2282e-09
	482	Granite	503.695	48.1	-1.07782	100.415	3.38361e-10	1.22597e-09
	483	Granite	504.686	48.2	-1.07677	100.415	3.37172e-10	1.22403e-09
	484	Granite	505.693	48.3	-1.07765	100.417	3.36143e-10	1.22242e-09
	485	Granite	506.685	48.4	-1.08221	100.416	3.35324e-10	1.22124e-09
	486	Granite	507.684	48.5	-1.08474	100.416	3.34713e-10	1.22054e-09
	487	Granite	508.681	48.6	-1.08452	100.416	3.34325e-10	1.22027e-09
	488	Granite	509.68	48.7	-1.08348	100.416	3.34134e-10	1.22036e-09
	489	Granite	510.675	48.8	-1.07956	100.416	3.34096e-10	1.2207e-09
	490	Granite	511.685	48.9	-1.07687	100.413	3.34162e-10	1.2212e-09
	491	Granite	512.674	49	-1.08132	100.413	3.34287e-10	1.2216e-09
	492	Granite	513.671	49.1	-1.08468	100.414	3.34438e-10	1.22148e-09
	493	Granite	514.682	49.2	-1.08529	100.414	3.34607e-10	1.22136e-09
	494	Granite	515.674	49.3	-1.08824	100.413	3.3479e-10	1.22124e-09
	495	Granite	516.673	49.4	-1.08721	100.414	3.34984e-10	1.22112e-09
	496	Granite	517.664	49.5	-1.08754	100.414	3.35182e-10	1.221e-09
	497	Granite	518.667	49.6	-1.08637	100.414	3.34427e-10	1.21935e-09
	498	Granite	519.681	49.7	-1.08507	100.414	3.33483e-10	1.21734e-09
	499	Granite	520.679	49.8	-1.08941	100.413	3.32617e-10	1.21537e-09
	500	Granite	521.676	49.9	-1.09265	100.411	3.31871e-10	1.21345e-09
	501	Granite	522.672	50	-1.09134	100.41	3.31289e-10	1.2116e-09
	502	Granite	523.672	50.1	-1.08824	100.411	3.30894e-10	1.20983e-09
	503	Granite	524.674	50.2	-1.08942	100.411	3.30676e-10	1.20813e-09
	504	Granite	525.659	50.3	-1.09211	100.412	3.30635e-10	1.20651e-09
	505	Granite	526.673	50.4	-1.09094	100.412	3.30726e-10	1.20494e-09
	506	Granite	527.665	50.5	-1.09019	100.412	3.30906e-10	1.20341e-09
	507	Granite	528.666	50.6	-1.09068	100.41	3.31133e-10	1.2019e-09
	508	Granite	529.668	50.7	-1.09477	100.41	3.30852e-10	1.19997e-09
	509	Granite	530.669	50.8	-1.09582	100.409	3.30528e-10	1.19808e-09
	510	Granite	531.676	50.9	-1.09577	100.41	3.30204e-10	1.19637e-09
	511	Granite	532.683	51	-1.09655	100.409	3.2988e-10	1.19493e-09
	512	Granite	533.669	51.1	-1.10106	100.407	3.29556e-10	1.19383e-09
	513	Granite	534.679	51.2	-1.09935	100.408	3.29217e-10	1.19312e-09
	514	Granite	535.684	51.3	-1.09971	100.408	3.28866e-10	1.19278e-09
	515	Granite	536.68	51.4	-1.10174	100.407	3.28522e-10	1.19281e-09
	516	Granite	537.675	51.5	-1.0985	100.406	3.28192e-10	1.1931e-09
	517	Granite	538.668	51.6	-1.09761	100.405	3.27879e-10	1.19356e-09
	518	Granite	539.686	51.7	-1.09548	100.405	3.2759e-10	1.194e-09
	519	Granite	540.686	51.8	-1.1003	100.405	3.2732e-10	1.19152e-09
	520	Granite	541.686	51.9	-1.09998	100.405	3.27076e-10	1.18912e-09
	521	Granite	542.659	52	-1.10326	100.405	3.26854e-10	1.18688e-09
	522	Granite	543.674	52.1	-1.10225	100.405	3.26652e-10	1.18487e-09
	523	Granite	544.673	52.2	-1.09746	100.404	3.26466e-10	1.18318e-09
	524	Granite	545.682	52.3	-1.10035	100.402	3.26294e-10	1.1818e-09
	525	Granite	546.677	52.4	-1.10519	100.401	3.26137e-10	1.18077e-09
	526	Granite	547.684	52.5	-1.10403	100.4	3.25999e-10	1.18007e-09
	527	Granite	548.69	52.6	-1.10246	100.4	3.25884e-10	1.17964e-09
	528	Granite	549.69	52.7	-1.10368	100.4	3.25795e-10	1.17943e-09
	529	Granite	550.682	52.8	-1.10294	100.401	3.25737e-10	1.17938e-09
	530	Granite	551.705	52.9	-1.10305	100.399	3.25712e-10	1.17944e-09
	531	Granite	552.694	53	-1.10692	100.398	3.25713e-10	1.17959e-09
	532	Granite	553.699	53.1	-1.10423	100.398	3.25735e-10	1.1798e-09
	533	Granite	554.699	53.2	-1.1056	100.398	3.25772e-10	1.18007e-09
	534	Granite	555.699	53.3	-1.10627	100.397	3.25816e-10	1.18035e-09
	535	Granite	556.698	53.4	-1.10455	100.397	3.25005e-10	1.17903e-09
	536	Granite	557.697	53.5	-1.10957	100.396	3.23869e-10	1.17712e-09
	537	Granite	558.696	53.6	-1.1136	100.395	3.22796e-10	1.17537e-09
	538	Granite	559.698	53.7	-1.10979	100.395	3.21823e-10	1.17389e-09
	539	Granite	560.696	53.8	-1.11004	100.395	3.20988e-10	1.17277e-09
	540	Granite	561.694	53.9	-1.10791	100.394	3.20312e-10	1.17208e-09
	541	Granite	562.698	54	-1.10662	100.393	3.19795e-10	1.17179e-09
	542	Granite	563.707	54.1	-1.10842	100.391	3.19462e-10	1.17191e-09
	543	Granite	564.69	54.2	-1.11106	100.39	3.19297e-10	1.17233e-09
	544	Granite	565.706	54.3	-1.10907	100.39	3.19289e-10	1.17298e-09
	545	Granite	566.696	54.4	-1.10905	100.389	3.19422e-10	1.17374e-09
	546	Granite	567.7	54.5	-1.10888	100.388	3.19682e-10	1.17244e-09
	547	Granite	568.707	54.6	-1.11154	100.388	3.20048e-10	1.17071e-09
	548	Granite	569.715	54.7	-1.1128	100.386	3.20498e-10	1.16907e-09
	549	Granite	570.717	54.8	-1.11433	100.385	3.21008e-10	1.16756e-09
	550	Granite	571.712	54.9	-1.11403	100.384	3.21556e-10	1.16623e-09
	551	Granite	572.71	55	-1.12107	100.383	3.2166e-10	1.1651e-09
	552	Granite	573.708	55.1	-1.12798	100.381	3.21029e-10	1.16416e-09
	553	Granite	574.707	55.2	-1.15964	100.38	3.20429e-10	1.16341e-09
	554	Granite	575.715	55.3	-1.15781	100.38	3.19884e-10	1.16281e-09
	555	Granite	576.704	55.4	-1.14763	100.378	3.19418e-10	1.16231e-09
	556	Granite	577.723	55.5	-1.13547	100.376	3.19052e-10	1.16185e-09
	557	Granite	578.716	55.6	-1.12682	100.374	3.18776e-10	1.16115e-09
	558	Granite	579.733	55.7	-1.1179	100.373	3.18603e-10	1.16042e-09
	559	Granite	580.726	55.8	-1.11307	100.373	3.1851e-10	1.1597e-09
	560	Granite	581.73	55.9	-1.11235	100.372	3.18476e-10	1.15898e-09
	561	Granite	582.733	56	-1.10837	100.37	3.18477e-10	1.15825e-09
	562	Granite	583.74	56.1	-1.10581	100.369	3.18298e-10	1.15729e-09
	563	Granite	584.749	56.2	-1.10651	100.369	3.17918e-10	1.15608e-09
	564	Granite	585.746	56.3	-1.11147	100.367	3.17554e-10	1.1549e-09
	565	Granite	586.762	56.4	-1.10977	100.364	3.17215e-10	1.15376e-09
	566	Granite	587.757	56.5	-1.10905	100.362	3.16912e-10	1.15268e-09
	567	Granite	588.762	56.6	-1.10449	100.361	3.16653e-10	1.15169e-09
	568	Granite	589.776	56.7	-1.10776	100.361	3.16433e-10	1.15076e-09
	569	Granite	590.777	56.8	-1.11089	100.359	3.16258e-10	1.14993e-09
	570	Granite	591.77	56.9	-1.10647	100.357	3.16118e-10	1.1492e-09
	571	Granite	592.764	57	-1.10432	100.357	3.16001e-10	1.14855e-09
	572	Granite	593.771	57.1	-1.10503	100.355	3.15899e-10	1.14799e-09
	573	Granite	594.763	57.2	-1.10445	100.354	3.1567e-10	1.14751e-09
	574	Granite	595.772	57.3	-1.10502	100.352	3.15357e-10	1.1471e-09
	575	Granite	596.762	57.4	-1.10487	100.351	3.15044e-10	1.14675e-09
	576	Granite	597.771	57.5	-1.10616	100.348	3.14731e-10	1.14644e-09
	577	Granite	598.783	57.6	-1.10917	100.346	3.14417e-10	1.14616e-09
	578	Granite	599.764	57.7	-1.10816	100.345	3.14033e-10	1.14551e-09
	579	Granite	600.781	57.8	-1.10703	100.345	3.133e-10	1.14294e-09
	580	Granite	601.771	57.9	-1.10588	100.343	3.12587e-10	1.14043e-09
	581	Granite	602.79	58	-1.10833	100.342	3.11912e-10	1.138e-09
	582	Granite	603.787	58.1	-1.10976	100.34	3.11291e-10	1.1357e-09
	583	Granite	604.784	58.2	-1.10604	100.339	3.10744e-10	1.13357e-09
	584	Granite	605.789	58.3	-1.10762	100.335	3.10267e-10	1.13161e-09
	585	Granite	606.794	58.4	-1.10821	100.334	3.09865e-10	1.12985e-09
	586	Granite	607.788	58.5	-1.10907	100.334	3.09529e-10	1.1283e-09
	587	Granite	608.794	58.6	-1.11024	100.333	3.09239e-10	1.12696e-09
	588	Granite	609.775	58.7	-1.11455	100.33	3.08979e-10	1.12583e-09
	589	Granite	610.789	58.8	-1.10536	100.33	3.08476e-10	1.1249e-09
	590	Granite	611.787	58.9	-1.10637	100.329	3.07339e-10	1.12416e-09
	591	Granite	612.795	59	-1.10235	100.327	3.06285e-10	1.12356e-09
	592	Granite	613.778	59.1	-1.10552	100.326	3.05382e-10	1.12309e-09
	593	Granite	614.786	59.2	-1.10684	100.324	3.04695e-10	1.12269e-09
	594	Granite	615.793	59.3	-1.10512	100.321	3.0429e-10	1.12234e-09
	595	Granite	616.791	59.4	-1.10441	100.321	3.04147e-10	1.12046e-09
	596	Granite	617.793	59.5	-1.10573	100.318	3.04292e-10	1.1183e-09
	597	Granite	618.798	59.6	-1.10719	100.317	3.04675e-10	1.1162e-09
	598	Granite	619.805	59.7	-1.10923	100.314	3.0523e-10	1.11418e-09
	599	Granite	620.8	59.8	-1.10737	100.311	3.05891e-10	1.11228e-09
	600	Granite	621.777	59.9	-1.1052	100.311	3.05877e-10	1.1105e-09
	601	Granite	622.791	60	-1.1029	100.31	3.04784e-10	1.10884e-09
	602	Granite	623.794	60.1	-1.10814	100.309	3.03764e-10	1.10731e-09
	603	Granite	624.79	60.2	-1.10424	100.308	3.02866e-10	1.10587e-09
	604	Granite	625.794	60.3	-1.10063	100.306	3.02144e-10	1.10452e-09
	605	Granite	626.796	60.4	-1.09905	100.305	3.01648e-10	1.10321e-09
	606	Granite	627.806	60.5	-1.10358	100.302	3.01349e-10	1.10192e-09
	607	Granite	628.8	60.6	-1.09953	100.301	3.01278e-10	1.10066e-09
	608	Granite	629.796	60.7	-1.0962	100.301	3.01387e-10	1.09941e-09
	609	Granite	630.798	60.8	-1.09752	100.299	3.01624e-10	1.09818e-09
	610	Granite	631.799	60.9	-1.09521	100.298	3.01937e-10	1.09694e-09
	611	Granite	632.801	61	-1.0929	100.295	3.01753e-10	1.09538e-09
	612	Granite	633.808	61.1	-1.09263	100.294	3.01068e-10	1.09348e-09
	613	Granite	634.817	61.2	-1.0947	100.293	3.00394e-10	1.09159e-09
	614	Granite	635.798	61.3	-1.09544	100.292	2.9974e-10	1.0897e-09
	615	Granite	636.798	61.4	-1.09575	100.291	2.99115e-10	1.08781e-09
	616	Granite	637.797	61.5	-1.09285	100.29	2.98524e-10	1.08585e-09
	617	Granite	638.806	61.6	-1.0901	100.286	2.97965e-10	1.08304e-09
	618	Granite	639.799	61.7	-1.08997	100.286	2.97444e-10	1.08033e-09
	619	Granite	640.798	61.8	-1.08823	100.286	2.96955e-10	1.0778e-09
	620	Granite	641.799	61.9	-1.08708	100.286	2.96492e-10	1.07556e-09
	621	Granite	642.795	62	-1.08652	100.284	2.96051e-10	1.0737e-09
	622	Granite	643.803	62.1	-1.08508	100.284	2.95625e-10	1.07222e-09
	623	Granite	644.802	62.2	-1.08304	100.283	2.95212e-10	1.07113e-09
	624	Granite	645.804	62.3	-1.08512	100.282	2.94807e-10	1.0704e-09
	625	Granite	646.806	62.4	-1.08133	100.276	2.9441e-10	1.06993e-09
	626	Granite	647.805	62.5	-1.07973	100.274	2.94018e-10	1.06962e-09
	627	Granite	648.808	62.6	-1.08078	100.274	2.93527e-10	1.06913e-09
	628	Granite	649.802	62.7	-1.08168	100.274	2.926e-10	1.06748e-09
	629	Granite	650.805	62.8	-1.07582	100.274	2.91728e-10	1.06589e-09
	630	Granite	651.803	62.9	-1.07393	100.271	2.90957e-10	1.06442e-09
	631	Granite	652.794	63	-1.08028	100.27	2.90333e-10	1.06312e-09
	632	Granite	653.804	63.1	-1.07529	100.269	2.89901e-10	1.06204e-09
	633	Granite	654.804	63.2	-1.07414	100.269	2.89657e-10	1.06117e-09
	634	Granite	655.79	63.3	-1.07415	100.265	2.89614e-10	1.06052e-09
	635	Granite	656.795	63.4	-1.07108	100.259	2.89741e-10	1.06007e-09
	636	Granite	657.794	63.5	-1.06918	100.26	2.89993e-10	1.05977e-09
	637	Granite	658.791	63.6	-1.07289	100.261	2.90323e-10	1.05955e-09
	638	Granite	659.791	63.7	-1.07247	100.261	2.90518e-10	1.05928e-09
	639	Granite	660.789	63.8	-1.06584	100.26	2.90312e-10	1.05881e-09
	640	Granite	661.788	63.9	-1.06082	100.259	2.90137e-10	1.05841e-09
	641	Granite	662.786	64	-1.06603	100.258	2.90016e-10	1.05814e-09
	642	Granite	663.779	64.1	-1.06382	100.255	2.89973e-10	1.05806e-09
	643	Granite	664.771	64.2	-1.06043	100.252	2.90032e-10	1.05822e-09
	644	Granite	665.781	64.3	-1.06387	100.251	2.90185e-10	1.0586e-09
	645	Granite	666.777	64.4	-1.06181	100.249	2.90442e-10	1.05923e-09
	646	Granite	667.785	64.5	-1.05827	100.249	2.90785e-10	1.06007e-09
	647	Granite	668.787	64.6	-1.05502	100.248	2.91189e-10	1.06104e-09
	648	Granite	669.779	64.7	-1.0598	100.245	2.91631e-10	1.06211e-09
	649	Granite	670.774	64.8	-1.05669	100.24	2.91771e-10	1.06244e-09
	650	Granite	671.766	64.9	-1.05016	100.241	2.91429e-10	1.06158e-09
	651	Granite	672.786	65	-1.0478	100.24	2.91098e-10	1.06072e-09
	652	Granite	673.785	65.1	-1.04752	100.239	2.90785e-10	1.05986e-09
	653	Granite	674.787	65.2	-1.04113	100.239	2.90497e-10	1.059e-09
	654	Granite	675.79	65.3	-1.04936	100.236	2.90242e-10	1.05815e-09
	655	Granite	676.795	65.4	-1.04804	100.231	2.90015e-10	1.05657e-09
	656	Granite	677.796	65.5	-1.04298	100.232	2.89821e-10	1.05498e-09
	657	Granite	678.795	65.6	-1.04001	100.231	2.89653e-10	1.05341e-09
	658	Granite	679.791	65.7	-1.03897	100.229	2.89503e-10	1.05187e-09
	659	Granite	680.79	65.8	-1.03704	100.228	2.89364e-10	1.05038e-09
	660	Granite	681.796	65.9	-1.03392	100.228	2.88691e-10	1.04894e-09
	661	Granite	682.808	66	-1.03319	100.229	2.8752e-10	1.04755e-09
	662	Granite	683.801	66.1	-1.02931	100.227	2.86423e-10	1.04624e-09
	663	Granite	684.796	66.2	-1.02436	100.224	2.85448e-10	1.04499e-09
	664	Granite	685.797	66.3	-1.02558	100.221	2.84643e-10	1.04381e-09
	665	Granite	686.804	66.4	-1.02845	100.219	2.84052e-10	1.04271e-09
	666	Granite	687.802	66.5	-1.02681	100.219	2.83649e-10	1.04169e-09
	667	Granite	688.796	66.6	-1.0187	100.217	2.83459e-10	1.04073e-09
	668	Granite	689.797	66.7	-1.01299	100.215	2.83433e-10	1.03982e-09
	669	Granite	690.812	66.8	-1.01933	100.215	2.83523e-10	1.03894e-09
	670	Granite	691.807	66.9	-1.01331	100.215	2.83679e-10	1.03809e-09
	671	Granite	692.8	67	-1.01061	100.215	2.83556e-10	1.03545e-09
	672	Granite	693.817	67.1	-1.00519	100.213	2.83246e-10	1.03183e-09
	673	Granite	694.82	67.2	-1.00822	100.211	2.82936e-10	1.02854e-09
	674	Granite	695.811	67.3	-1.00837	100.204	2.82626e-10	1.02579e-09
	675	Granite	696.811	67.4	-1.00249	100.203	2.82316e-10	1.02379e-09
	676	Granite	697.816	67.5	-0.99932	100.204	2.81998e-10	1.02269e-09
	677	Granite	698.82	67.6	-1.00129	100.204	2.81646e-10	1.02241e-09
	678	Granite	699.821	67.7	-0.996	100.203	2.81306e-10	1.02301e-09
	679	Granite	700.817	67.8	-0.99555	100.203	2.80989e-10	1.02428e-09
	680	Granite	701.822	67.9	-0.99176	100.203	2.80703e-10	1.02601e-09
	681	Granite	702.823	68	-0.98873	100.202	2.80461e-10	1.02801e-09
	682	Granite	703.818	68.1	-0.98463	100.201	2.80261e-10	1.02733e-09
	683	Granite	704.831	68.2	-0.98038	100.199	2.80105e-10	1.02566e-09
	684	Granite	705.816	68.3	-0.98052	100.199	2.79988e-10	1.02409e-09
	685	Granite	706.823	68.4	-0.97946	100.198	2.79899e-10	1.02266e-09
	686	Granite	707.817	68.5	-0.98006	100.197	2.79827e-10	1.02143e-09
	687	Granite	708.82	68.6	-0.97427	100.195	2.79626e-10	1.02042e-09
	688	Granite	709.83	68.7	-0.96787	100.196	2.79084e-10	1.01963e-09
	689	Granite	710.835	68.8	-0.96589	100.195	2.78574e-10	1.01905e-09
	690	Granite	711.847	68.9	-0.96741	100.193	2.78123e-10	1.01864e-09
	691	Granite	712.835	69	-0.96205	100.19	2.77756e-10	1.01834e-09
	692	Granite	713.832	69.1	-0.95914	100.189	2.77498e-10	1.01811e-09
	693	Granite	714.831	69.2	-0.95989	100.189	2.77342e-10	1.0166e-09
	694	Granite	715.833	69.3	-0.95315	100.188	2.77298e-10	1.01484e-09
	695	Granite	716.839	69.4	-0.9513	100.188	2.77347e-10	1.01307e-09
	696	Granite	717.848	69.5	-0.95053	100.186	2.77462e-10	1.01131e-09
	697	Granite	718.847	69.6	-0.94729	100.185	2.77619e-10	1.00955e-09
	698	Granite	719.852	69.7	-0.94406	100.183	2.77754e-10	1.00749e-09
	699	Granite	720.838	69.8	-0.94173	100.182	2.77832e-10	1.00503e-09
	700	Granite	721.847	69.9	-0.94049	100.181	2.7791e-10	1.00277e-09
	701	Granite	722.846	70	-0.93448	100.18	2.77987e-10	1.00086e-09
	702	Granite	723.852	70.1	-0.92846	100.179	2.78065e-10	9.99456e-10
	703	Granite	724.86	70.2	-0.92659	100.177	2.78143e-10	9.987e-10
	704	Granite	725.855	70.3	-0.92487	100.177	2.77792e-10	9.98512e-10
	705	Granite	726.848	70.4	-0.92392	100.178	2.77422e-10	9.98977e-10
	706	Granite	727.847	70.5	-0.91973	100.176	2.77053e-10	9.99956e-10
	707	Granite	728.848	70.6	-0.91507	100.174	2.76683e-10	1.0013e-09
	708	Granite	729.855	70.7	-0.91195	100.173	2.76313e-10	1.00286e-09
	709	Granite	730.861	70.8	-0.90899	100.175	2.75548e-10	1.00242e-09
	710	Granite	731.858	70.9	-0.90586	100.172	2.74434e-10	1.00007e-09
	711	Granite	732.857	71	-0.90211	100.169	2.73375e-10	9.97789e-10
	712	Granite	733.866	71.1	-0.89341	100.168	2.72407e-10	9.9563e-10
	713	Granite	734.858	71.2	-0.89739	100.169	2.71564e-10	9.93639e-10
	714	Granite	735.855	71.3	-0.89115	100.169	2.7088e-10	9.91858e-10
	715	Granite	736.864	71.4	-0.8877	100.169	2.70335e-10	9.90261e-10
	716	Granite	737.851	71.5	-0.88827	100.168	2.69946e-10	9.88871e-10
	717	Granite	738.853	71.6	-0.88233	100.167	2.69679e-10	9.87641e-10
	718	Granite	739.858	71.7	-0.8798	100.164	2.69497e-10	9.86524e-10
	719	Granite	740.867	71.8	-0.87244	100.162	2.69364e-10	9.85473e-10
	720	Granite	741.859	71.9	-0.87114	100.162	2.69022e-10	9.84147e-10
	721	Granite	742.854	72	-0.87	100.161	2.68564e-10	9.82644e-10
	722	Granite	743.846	72.1	-0.86651	100.161	2.68153e-10	9.81141e-10
	723	Granite	744.863	72.2	-0.85851	100.16	2.67819e-10	9.79638e-10
	724	Granite	745.874	72.3	-0.86033	100.162	2.67592e-10	9.78135e-10
	725	Granite	746.847	72.4	-0.85651	100.163	2.67494e-10	9.76616e-10
	726	Granite	747.858	72.5	-0.8538	100.162	2.67513e-10	9.7503e-10
	727	Granite	748.858	72.6	-0.8492	100.16	2.67658e-10	9.73542e-10
	728	Granite	749.843	72.7	-0.84147	100.159	2.679e-10	9.72238e-10
	729	Granite	750.846	72.8	-0.8439	100.158	2.68209e-10	9.71201e-10
	730	Granite	751.852	72.9	-0.83773	100.156	2.68555e-10	9.70516e-10
	731	Granite	752.85	73	-0.83546	100.155	2.6832e-10	9.70237e-10
	732	Granite	753.849	73.1	-0.8299	100.155	2.67849e-10	9.7035e-10
	733	Granite	754.853	73.2	-0.83343	100.155	2.67378e-10	9.70778e-10
	734	Granite	755.849	73.3	-0.82896	100.155	2.66908e-10	9.71437e-10
	735	Granite	756.847	73.4	-0.82448	100.154	2.66437e-10	9.72242e-10
	736	Granite	757.85	73.5	-0.82425	100.154	2.65921e-10	9.72852e-10
	737	Granite	758.839	73.6	-0.81677	100.155	2.65291e-10	9.72772e-10
	738	Granite	759.836	73.7	-0.81401	100.154	2.64682e-10	9.72691e-10
	739	Granite	760.844	73.8	-0.81031	100.153	2.64112e-10	9.7261e-10
	740	Granite	761.85	73.9	-0.80518	100.152	2.63598e-10	9.72529e-10
	741	Granite	762.84	74	-0.79846	100.151	2.63157e-10	9.72449e-10
	742	Granite	763.85	74.1	-0.80026	100.15	2.62785e-10	9.7003e-10
	743	Granite	764.832	74.2	-0.79384	100.15	2.62487e-10	9.67216e-10
	744	Granite	765.84	74.3	-0.79217	100.148	2.62252e-10	9.64592e-10
	745	Granite	766.848	74.4	-0.78828	100.147	2.62061e-10	9.62262e-10
	746	Granite	767.847	74.5	-0.77916	100.147	2.61898e-10	9.60329e-10
	747	Granite	768.85	74.6	-0.77747	100.147	2.61526e-10	9.58843e-10
	748	Granite	769.856	74.7	-0.7753	100.147	2.60809e-10	9.57789e-10
	749	Granite	770.851	74.8	-0.77281	100.146	2.6015e-10	9.57157e-10
	750	Granite	771.845	74.9	-0.77048	100.146	2.59589e-10	9.56844e-10
	751	Granite	772.847	75	-0.76465	100.146	2.59168e-10	9.56746e-10
	752	Granite	773.851	75.1	-0.76406	100.145	2.58928e-10	9.56758e-10
	753	Granite	774.834	75.2	-0.75933	100.144	2.58848e-10	9.54554e-10
	754	Granite	775.867	75.3	-0.75366	100.144	2.58951e-10	9.5233e-10
	755	Granite	776.855	75.4	-0.75369	100.142	2.59199e-10	9.50391e-10
	756	Granite	777.865	75.5	-0.74832	100.142	2.59551e-10	9.48884e-10
	757	Granite	778.852	75.6	-0.74675	100.142	2.59966e-10	9.47954e-10
	758	Granite	779.86	75.7	-0.7412	100.142	2.60022e-10	9.47649e-10
	759	Granite	780.855	75.8	-0.7382	100.141	2.59699e-10	9.47965e-10
	760	Granite	781.861	75.9	-0.73759	100.141	2.59406e-10	9.48862e-10
	761	Granite	782.856	76	-0.72914	100.138	2.59164e-10	9.50193e-10
	762	Granite	783.859	76.1	-0.72869	100.138	2.58993e-10	9.5181e-10
	763	Granite	784.862	76.2	-0.72327	100.138	2.58912e-10	9.53392e-10
	764	Granite	785.844	76.3	-0.71623	100.138	2.58909e-10	9.51821e-10
	765	Granite	786.852	76.4	-0.71657	100.137	2.58995e-10	9.50302e-10
	766	Granite	787.849	76.5	-0.70921	100.137	2.5915e-10	9.48884e-10
	767	Granite	788.846	76.6	-0.71307	100.136	2.59354e-10	9.47614e-10
	768	Granite	789.858	76.7	-0.70682	100.137	2.59585e-10	9.46544e-10
	769	Granite	790.863	76.8	-0.70089	100.137	2.59661e-10	9.45678e-10
	770	Granite	791.874	76.9	-0.68996	100.136	2.59632e-10	9.45023e-10
	771	Granite	792.864	77	-0.6906	100.134	2.59604e-10	9.44555e-10
	772	Granite	793.861	77.1	-0.69043	100.133	2.59576e-10	9.44225e-10
	773	Granite	794.857	77.2	-0.68479	100.133	2.59547e-10	9.43986e-10
	774	Granite	795.856	77.3	-0.6764	100.132	2.59397e-10	9.43708e-10
	775	Granite	796.862	77.4	-0.66977	100.132	2.58666e-10	9.43054e-10
	776	Granite	797.864	77.5	-0.67137	100.131	2.57973e-10	9.424e-10
	777	Granite	798.869	77.6	-0.67347	100.131	2.5735e-10	9.41746e-10
	778	Granite	799.865	77.7	-0.66051	100.131	2.56829e-10	9.41091e-10
	779	Granite	800.872	77.8	-0.65807	100.132	2.56441e-10	9.40437e-10
	780	Granite	801.889	77.9	-0.6506	100.131	2.56184e-10	9.38225e-10
	781	Granite	802.879	78	-0.64619	100.13	2.56068e-10	9.3553e-10
	782	Granite	803.877	78.1	-0.64438	100.129	2.5607e-10	9.33055e-10
	783	Granite	804.889	78.2	-0.64111	100.127	2.56159e-10	9.30927e-10
	784	Granite	805.895	78.3	-0.62889	100.127	2.56303e-10	9.29271e-10
	785	Granite	806.891	78.4	-0.62348	100.127	2.5606e-10	9.28166e-10
	786	Granite	807.905	78.5	-0.62898	100.127	2.54821e-10	9.27579e-10
	787	Granite	808.901	78.6	-0.61656	100.127	2.53669e-10	9.2752e-10
	788	Granite	809.924	78.7	-0.61766	100.125	2.52671e-10	9.2786e-10
	789	Granite	810.899	78.8	-0.60994	100.124	2.51893e-10	9.28474e-10
	790	Granite	811.912	78.9	-0.61006	100.123	2.51404e-10	9.29235e-10
	791	Granite	812.9	79	-0.60706	100.122	2.51182e-10	9.29341e-10
	792	Granite	813.926	79.1	-0.5959	100.121	2.51256e-10	9.2932e-10
	793	Granite	814.918	79.2	-0.596	100.121	2.51572e-10	9.29298e-10
	794	Granite	815.915	79.3	-0.5871	100.121	2.52062e-10	9.29277e-10
	795	Granite	816.921	79.4	-0.58802	100.121	2.52661e-10	9.29256e-10
	796	Granite	817.934	79.5	-0.57894	100.122	2.52906e-10	9.28454e-10
	797	Granite	818.929	79.6	-0.57411	100.121	2.52551e-10	9.26506e-10
	798	Granite	819.942	79.7	-0.56731	100.12	2.52198e-10	9.24701e-10
	799	Granite	820.941	79.8	-0.55869	100.119	2.51847e-10	9.23143e-10
	800	Granite	821.934	79.9	-0.55662	100.119	2.51498e-10	9.21934e-10
	801	Granite	822.931	80	-0.55259	100.118	2.51152e-10	9.21175e-10
	802	Granite	823.93	80.1	-0.54986	100.117	2.5081e-10	9.20813e-10
	803	Granite	824.943	80.2	-0.54252	100.116	2.50487e-10	9.20904e-10
	804	Granite	825.944	80.3	-0.54193	100.113	2.50195e-10	9.21355e-10
	805	Granite	826.949	80.4	-0.53474	100.113	2.4995e-10	9.22061e-10
	806	Granite	827.952	80.5	-0.53001	100.113	2.49767e-10	9.22921e-10
	807	Granite	828.947	80.6	-0.52445	100.113	2.4966e-10	9.22494e-10
	808	Granite	829.955	80.7	-0.52054	100.112	2.49627e-10	9.2079e-10
	809	Granite	830.947	80.8	-0.51745	100.112	2.49655e-10	9.19163e-10
	810	Granite	831.954	80.9	-0.50889	100.111	2.49728e-10	9.17665e-10
	811	Granite	832.953	81	-0.50114	100.111	2.4983e-10	9.16347e-10
	812	Granite	833.963	81.1	-0.48891	100.111	2.49935e-10	9.15255e-10
	813	Granite	834.958	81.2	-0.49508	100.111	2.49885e-10	9.14361e-10
	814	Granite	835.948	81.3	-0.49029	100.109	2.49836e-10	9.13692e-10
	815	Granite	836.955	81.4	-0.48335	100.108	2.49787e-10	9.13195e-10
	816	Granite	837.963	81.5	-0.47689	100.106	2.49738e-10	9.12819e-10
	817	Granite	838.967	81.6	-0.47158	100.105	2.49689e-10	9.12514e-10
	818	Granite	839.966	81.7	-0.46427	100.106	2.48973e-10	9.11393e-10
	819	Granite	840.981	81.8	-0.46329	100.106	2.47896e-10	9.09807e-10
	820	Granite	841.975	81.9	-0.45412	100.106	2.46912e-10	9.08299e-10
	821	Granite	842.959	82	-0.45045	100.104	2.46077e-10	9.06918e-10
	822	Granite	843.968	82.1	-0.44561	100.104	2.45449e-10	9.05713e-10
	823	Granite	844.971	82.2	-0.43491	100.103	2.4507e-10	9.04718e-10
	824	Granite	845.971	82.3	-0.43055	100.102	2.44918e-10	9.03917e-10
	825	Granite	846.979	82.4	-0.42803	100.1	2.45008e-10	9.03321e-10
	826	Granite	847.98	82.5	-0.42265	100.099	2.45283e-10	9.02881e-10
	827	Granite	848.977	82.6	-0.41626	100.099	2.45687e-10	9.02551e-10
	828	Granite	849.968	82.7	-0.40784	100.098	2.46162e-10	9.02281e-10
	829	Granite	850.983	82.8	-0.41051	100.098	2.46269e-10	9.0167e-10
	830	Granite	851.974	82.9	-0.40342	100.097	2.46243e-10	9.00934e-10
	831	Granite	852.984	83	-0.39447	100.098	2.46217e-10	9.00199e-10
	832	Granite	853.985	83.1	-0.38131	100.098	2.46191e-10	8.99464e-10
	833	Granite	854.984	83.2	-0.38109	100.098	2.46165e-10	8.98729e-10
	834	Granite	855.984	83.3	-0.3807	100.097	2.4591e-10	8.97634e-10
	835	Granite	856.975	83.4	-0.3658	100.095	2.45116e-10	8.95711e-10
	836	Granite	857.996	83.5	-0.35984	100.094	2.44348e-10	8.93885e-10
	837	Granite	858.995	83.6	-0.35792	100.093	2.43627e-10	8.92234e-10
	838	Granite	860.002	83.7	-0.34957	100.091	2.42971e-10	8.90831e-10
	839	Granite	860.988	83.8	-0.34509	100.09	2.42401e-10	8.89753e-10
	840	Granite	862.007	83.9	-0.33723	100.09	2.41911e-10	8.88974e-10
	841	Granite	862.987	84	-0.33003	100.091	2.41516e-10	8.88527e-10
	842	Granite	864.01	84.1	-0.32587	100.093	2.41207e-10	8.88352e-10
	843	Granite	865.005	84.2	-0.31797	100.094	2.40973e-10	8.88373e-10
	844	Granite	866.005	84.3	-0.31516	100.093	2.40801e-10	8.88514e-10
	845	Granite	867.016	84.4	-0.30197	100.089	2.4068e-10	8.8866e-10
	846	Granite	868.011	84.5	-0.30033	100.088	2.406e-10	8.88748e-10
	847	Granite	869.006	84.6	-0.29494	100.087	2.40551e-10	8.88836e-10
	848	Granite	870.012	84.7	-0.28818	100.087	2.40527e-10	8.88924e-10
	849	Granite	871.017	84.8	-0.28073	100.086	2.40519e-10	8.89013e-10
	850	Granite	872.01	84.9	-0.26678	100.086	2.40519e-10	8.89101e-10
	851	Granite	873.022	85	-0.27212	100.087	2.4036e-10	8.88099e-10
	852	Granite	874.008	85.1	-0.25044	100.087	2.4021e-10	8.87058e-10
	853	Granite	875.026	85.2	-0.25885	100.086	2.40087e-10	8.86016e-10
	854	Granite	876.027	85.3	-0.24296	100.082	2.40006e-10	8.84975e-10
	855	Granite	877.038	85.4	-0.24744	100.08	2.39982e-10	8.83933e-10
	856	Granite	878.025	85.5	-0.23391	100.08	2.40017e-10	8.82834e-10
	857	Granite	879.042	85.6	-0.22585	100.081	2.40113e-10	8.81687e-10
	858	Granite	880.026	85.7	-0.21589	100.082	2.40265e-10	8.80556e-10
	859	Granite	881.026	85.8	-0.21778	100.083	2.40458e-10	8.79453e-10
	860	Granite	882.051	85.9	-0.2011	100.08	2.40678e-10	8.78388e-10
	861	Granite	883.062	86	-0.19868	100.08	2.40885e-10	8.77371e-10
	862	Granite	884.051	86.1	-0.18574	100.08	2.40766e-10	8.76407e-10
	863	Granite	885.062	86.2	-0.18226	100.079	2.40648e-10	8.75547e-10
	864	Granite	886.05	86.3	-0.16843	100.078	2.40529e-10	8.74833e-10
	865	Granite	887.052	86.4	-0.17029	100.077	2.4041e-10	8.74306e-10
	866	Granite	888.056	86.5	-0.16783	100.075	2.40292e-10	8.74009e-10
	867	Granite	889.062	86.6	-0.14911	100.075	2.40054e-10	8.73978e-10
	868	Granite	890.063	86.7	-0.14455	100.076	2.39749e-10	8.74199e-10
	869	Granite	891.065	86.8	-0.13687	100.076	2.39449e-10	8.74621e-10
	870	Granite	892.064	86.9	-0.12866	100.075	2.39157e-10	8.7519e-10
	871	Granite	893.058	87	-0.10915	100.073	2.38876e-10	8.75854e-10
	872	Granite	894.074	87.1	-0.10524	100.073	2.38608e-10	8.76225e-10
	873	Granite	895.071	87.2	-0.1121	100.072	2.38353e-10	8.75216e-10
	874	Granite	896.082	87.3	-0.0937559	100.071	2.3811e-10	8.74207e-10
	875	Granite	897.075	87.4	-0.0896523	100.07	2.37878e-10	8.73197e-10
	876	Granite	898.079	87.5	-0.0789223	100.069	2.37652e-10	8.72188e-10
	877	Granite	899.083	87.6	-0.0688728	100.069	2.37429e-10	8.71179e-10
	878	Granite	900.066	87.7	-0.0568866	100.068	2.36941e-10	8.69981e-10
	879	Granite	901.09	87.8	-0.0459307	100.068	2.36392e-10	8.6875e-10
	880	Granite	902.084	87.9	-0.0468413	100.068	2.35889e-10	8.67575e-10
	881	Granite	903.097	88	-0.0358593	100.068	2.35459e-10	8.66485e-10
	882	Granite	904.091	88.1	-0.0334371	100.067	2.35127e-10	8.65515e-10
	883	Granite	905.091	88.2	-0.0243533	100.066	2.34908e-10	8.64679e-10
	884	Granite	906.088	88.3	-0.0128002	100.065	2.34797e-10	8.63972e-10
	885	Granite	907.085	88.4	-0.00263218	100.064	2.34794e-10	8.63394e-10
	886	Granite	908.088	88.5	0.0043907	100.063	2.34872e-10	8.62914e-10
	887	Granite	909.08	88.6	0.0119523	100.062	2.35005e-10	8.62499e-10
	888	Granite	910.098	88.7	0.0221651	100.061	2.35167e-10	8.62119e-10
	889	Granite	911.096	88.8	0.0330985	100.059	2.34709e-10	8.61625e-10
	890	Granite	912.1	88.9	0.048631	100.061	2.34175e-10	8.61116e-10
	891	Granite	913.1	89	0.0557245	100.061	2.33651e-10	8.60607e-10
	892	Granite	914.1	89.1	0.0547109	100.061	2.33141e-10	8.60097e-10
	893	Granite	915.093	89.2	0.0621736	100.061	2.32651e-10	8.59588e-10
	894	Granite	916.09	89.3	0.0730073	100.061	2.32182e-10	8.59032e-10
	895	Granite	917.096	89.4	0.0858053	100.061	2.31739e-10	8.58419e-10
	896	Granite	918.099	89.5	0.0911875	100.059	2.31332e-10	8.57806e-10
	897	Granite	919.099	89.6	0.0999453	100.057	2.30967e-10	8.57193e-10
	898	Granite	920.108	89.7	0.1151	100.057	2.30649e-10	8.5658e-10
	899	Granite	921.127	89.8	0.13277	100.057	2.30385e-10	8.55956e-10
	900	Granite	922.116	89.9	0.12151	100.054	2.30179e-10	8.5401e-10
	901	Granite	923.121	90	0.13548	100.052	2.30033e-10	8.52151e-10
	902	Granite	924.12	90.1	0.15303	100.054	2.29947e-10	8.50466e-10
	903	Granite	925.133	90.2	0.15672	100.054	2.29922e-10	8.49041e-10
	904	Granite	926.127	90.3	0.16166	100.053	2.29957e-10	8.47964e-10
	905	Granite	927.136	90.4	0.17589	100.053	2.30052e-10	8.4725e-10
	906	Granite	928.122	90.5	0.18121	100.052	2.30202e-10	8.46906e-10
	907	Granite	929.122	90.6	0.18868	100.051	2.30396e-10	8.46896e-10
	908	Granite	930.128	90.7	0.19921	100.05	2.30621e-10	8.47135e-10
	909	Granite	931.123	90.8	0.20725	100.05	2.30868e-10	8.47535e-10
	910	Granite	932.141	90.9	0.21387	100.05	2.31029e-10	8.47561e-10
	911	Granite	933.137	91	0.2214	100.05	2.30551e-10	8.44618e-10
	912	Granite	934.15	91.1	0.23002	100.05	2.30074e-10	8.41813e-10
	913	Granite	935.146	91.2	0.23883	100.048	2.29596e-10	8.39267e-10
	914	Granite	936.123	91.3	0.24568	100.048	2.29119e-10	8.371e-10
	915	Granite	937.127	91.4	0.25613	100.047	2.28641e-10	8.35434e-10
	916	Granite	938.139	91.5	0.26229	100.047	2.28129e-10	8.34268e-10
	917	Granite	939.134	91.6	0.27278	100.046	2.27615e-10	8.33628e-10
	918	Granite	940.149	91.7	0.27878	100.046	2.27137e-10	8.33444e-10
	919	Granite	941.132	91.8	0.29128	100.048	2.26715e-10	8.33594e-10
	920	Granite	942.149	91.9	0.29876	100.048	2.26371e-10	8.33957e-10
	921	Granite	943.131	92	0.30895	100.049	2.26123e-10	8.33483e-10
	922	Granite	944.141	92.1	0.31554	100.048	2.25971e-10	8.30246e-10
	923	Granite	945.14	92.2	0.32595	100.047	2.25907e-10	8.27168e-10
	924	Granite	946.159	92.3	0.33692	100.046	2.25911e-10	8.24379e-10
	925	Granite	947.151	92.4	0.33902	100.046	2.25961e-10	8.22007e-10
	926	Granite	948.15	92.5	0.35183	100.046	2.26036e-10	8.20179e-10
	927	Granite	949.154	92.6	0.36122	100.046	2.25595e-10	8.18865e-10
	928	Granite	950.153	92.7	0.36934	100.046	2.25039e-10	8.18112e-10
	929	Granite	951.155	92.8	0.37275	100.046	2.24505e-10	8.17825e-10
	930	Granite	952.161	92.9	0.39056	100.045	2.24004e-10	8.17875e-10
	931	Granite	953.156	93	0.39435	100.044	2.23549e-10	8.18136e-10
	932	Granite	954.166	93.1	0.40436	100.045	2.23146e-10	8.18207e-10
	933	Granite	955.169	93.2	0.41073	100.046	2.22803e-10	8.17813e-10
	934	Granite	956.169	93.3	0.42022	100.046	2.22545e-10	8.17423e-10
	935	Granite	957.171	93.4	0.42589	100.044	2.22388e-10	8.17036e-10
	936	Granite	958.168	93.5	0.43724	100.043	2.22345e-10	8.16656e-10
	937	Granite	959.176	93.6	0.44879	100.042	2.22432e-10	8.16284e-10
	938	Granite	960.175	93.7	0.45541	100.043	2.22659e-10	8.1592e-10
	939	Granite	961.172	93.8	0.467	100.044	2.23006e-10	8.15565e-10
	940	Granite	962.183	93.9	0.47402	100.044	2.23448e-10	8.15216e-10
	941	Granite	963.173	94	0.4838	100.044	2.23957e-10	8.14872e-10
	942	Granite	964.178	94.1	0.49213	100.044	2.24507e-10	8.14531e-10
	943	Granite	965.168	94.2	0.49974	100.043	2.24194e-10	8.14021e-10
	944	Granite	966.168	94.3	0.50791	100.041	2.22944e-10	8.13325e-10
	945	Granite	967.171	94.4	0.51979	100.042	2.21791e-10	8.12628e-10
	946	Granite	968.174	94.5	0.52671	100.044	2.20804e-10	8.11932e-10
	947	Granite	969.173	94.6	0.53289	100.043	2.20048e-10	8.11235e-10
	948	Granite	970.172	94.7	0.54538	100.042	2.19587e-10	8.10531e-10
	949	Granite	971.185	94.8	0.55715	100.042	2.19381e-10	8.09618e-10
	950	Granite	972.176	94.9	0.56282	100.045	2.19468e-10	8.08732e-10
	951	Granite	973.18	95	0.5711	100.046	2.19781e-10	8.07895e-10
	952	Granite	974.182	95.1	0.57903	100.044	2.20255e-10	8.07135e-10
	953	Granite	975.184	95.2	0.58678	100.043	2.20823e-10	8.06474e-10
	954	Granite	976.178	95.3	0.5977	100.043	2.21031e-10	8.05918e-10
	955	Granite	977.194	95.4	0.60977	100.043	2.20977e-10	8.05468e-10
	956	Granite	978.196	95.5	0.61701	100.042	2.20922e-10	8.05113e-10
	957	Granite	979.187	95.6	0.62668	100.04	2.20867e-10	8.0483e-10
	958	Granite	980.192	95.7	0.63227	100.04	2.20812e-10	8.04592e-10
	959	Granite	981.193	95.8	0.64254	100.041	2.20682e-10	8.04325e-10
	960	Granite	982.196	95.9	0.65133	100.042	2.20146e-10	8.03789e-10
	961	Granite	983.211	96	0.66221	100.04	2.19636e-10	8.03254e-10
	962	Granite	984.213	96.1	0.6671	100.04	2.19172e-10	8.02718e-10
	963	Granite	985.204	96.2	0.67893	100.041	2.18776e-10	8.02182e-10
	964	Granite	986.198	96.3	0.68609	100.041	2.18471e-10	8.01647e-10
	965	Granite	987.207	96.4	0.70303	100.04	2.18254e-10	8.00902e-10
	966	Granite	988.204	96.5	0.70365	100.039	2.18132e-10	8.00092e-10
	967	Granite	989.21	96.6	0.71594	100.038	2.18091e-10	7.99342e-10
	968	Granite	990.212	96.7	0.7275	100.038	2.18109e-10	7.98687e-10
	969	Granite	991.223	96.8	0.73079	100.038	2.18165e-10	7.98162e-10
	970	Granite	992.231	96.9	0.73899	100.038	2.1818e-10	7.97791e-10
	971	Granite	993.23	97	0.75455	100.039	2.18035e-10	7.97563e-10
	972	Granite	994.237	97.1	0.76014	100.038	2.17891e-10	7.97482e-10
	973	Granite	995.233	97.2	0.76876	100.038	2.17746e-10	7.97513e-10
	974	Granite	996.226	97.3	0.77909	100.037	2.17602e-10	7.97621e-10
	975	Granite	997.238	97.4	0.78567	100.037	2.17457e-10	7.9777e-10
	976	Basalt	29.412	0	-0.0211991	100	6.93644e-10	2.51582e-09
	977	Basalt	29.405	0.1	-0.0206735	99.9518	6.60735e-10	2.39498e-09
	978	Basalt	29.369	0.2	-0.0203231	99.9074	6.28275e-10	2.27561e-09
	979	Basalt	29.364	0.3	-0.0162936	99.8714	5.96713e-10	2.15914e-09
	980	Basalt	29.329	0.4	-0.00797157	99.8391	5.66497e-10	2.04705e-09
	981	Basalt	29.305	0.5	0.0023652	99.8092	5.38078e-10	1.94079e-09
	982	Basalt	29.28	0.6	0.0141912	99.7878	5.11848e-10	1.84169e-09
	983	Basalt	29.256	0.7	0.0261048	99.7702	4.8785e-10	1.75021e-09
	984	Basalt	29.234	0.8	0.0324996	99.7562	4.65977e-10	1.66644e-09
	985	Basalt	29.256	0.9	0.036354	99.7483	4.46125e-10	1.59051e-09
	986	Basalt	29.317	1	0.0322367	99.7381	4.28189e-10	1.52251e-09
	987	Basalt	29.436	1.1	0.0268931	99.7327	4.12063e-10	1.46254e-09
	988	Basalt	29.604	1.2	0.0179579	99.7284	3.97643e-10	1.41033e-09
	989	Basalt	29.806	1.3	0.0107747	99.7215	3.84824e-10	1.36514e-09
	990	Basalt	30.029	1.4	0.00183958	99.7151	3.73504e-10	1.32616e-09
	991	Basalt	30.316	1.5	-0.00227756	99.7059	3.63577e-10	1.29262e-09
	992	Basalt	30.614	1.6	-0.00718302	99.6967	3.5494e-10	1.26372e-09
	993	Basalt	30.937	1.7	-0.0157675	99.6878	3.47486e-10	1.23872e-09
	994	Basalt	31.294	1.8	-0.0209356	99.6799	3.41086e-10	1.21715e-09
	995	Basalt	31.701	1.9	-0.028644	99.6694	3.35607e-10	1.19857e-09
	996	Basalt	32.123	2	-0.0359143	99.6628	3.30917e-10	1.18258e-09
	997	Basalt	32.574	2.1	-0.0405566	99.6557	3.26882e-10	1.16874e-09
	998	Basalt	33.065	2.2	-0.0497537	99.6434	3.23373e-10	1.15666e-09
	999	Basalt	33.577	2.3	-0.0568484	99.6345	3.20322e-10	1.14611e-09
	1000	Basalt	34.117	2.4	-0.0631547	99.6266	3.17726e-10	1.13704e-09
	1001	Basalt	34.693	2.5	-0.0699865	99.6169	3.15586e-10	1.12943e-09
	1002	Basalt	35.275	2.6	-0.0753291	99.6057	3.139e-10	1.12323e-09
	1003	Basalt	35.894	2.7	-0.0806716	99.5952	3.12668e-10	1.11843e-09
	1004	Basalt	36.519	2.8	-0.0874155	99.5868	3.11884e-10	1.115e-09
	1005	Basalt	37.187	2.9	-0.0940717	99.5776	3.11524e-10	1.11289e-09
	1006	Basalt	37.864	3	-0.0993264	99.5669	3.1156e-10	1.11211e-09
	1007	Basalt	38.58	3.1	-0.10589	99.5572	3.11962e-10	1.11263e-09
	1008	Basalt	39.297	3.2	-0.11299	99.5473	3.12703e-10	1.11444e-09
	1009	Basalt	40.042	3.3	-0.11702	99.5363	3.13753e-10	1.1175e-09
	1010	Basalt	40.796	3.4	-0.12332	99.5261	3.15072e-10	1.12172e-09
	1011	Basalt	41.577	3.5	-0.13103	99.5136	3.16613e-10	1.12694e-09
	1012	Basalt	42.378	3.6	-0.13593	99.5016	3.18329e-10	1.13299e-09
	1013	Basalt	43.209	3.7	-0.14206	99.4896	3.2017e-10	1.13971e-09
	1014	Basalt	44.027	3.8	-0.14574	99.4764	3.22089e-10	1.14694e-09
	1015	Basalt	44.866	3.9	-0.15222	99.4629	3.24073e-10	1.15462e-09
	1016	Basalt	45.726	4	-0.15958	99.4483	3.26198e-10	1.16297e-09
	1017	Basalt	46.618	4.1	-0.16352	99.4345	3.28556e-10	1.17227e-09
	1018	Basalt	47.49	4.2	-0.16983	99.4208	3.31238e-10	1.18278e-09
	1019	Basalt	48.411	4.3	-0.17499	99.4047	3.34336e-10	1.19477e-09
	1020	Basalt	49.312	4.4	-0.18042	99.3879	3.37932e-10	1.20848e-09
	1021	Basalt	50.26	4.5	-0.18787	99.3733	3.41994e-10	1.22381e-09
	1022	Basalt	51.191	4.6	-0.19242	99.3565	3.46426e-10	1.24048e-09
	1023	Basalt	52.143	4.7	-0.19689	99.3392	3.5113e-10	1.2582e-09
	1024	Basalt	53.101	4.8	-0.20189	99.321	3.56006e-10	1.27669e-09
	1025	Basalt	54.078	4.9	-0.20802	99.3029	3.60913e-10	1.29564e-09
	1026	Basalt	55.066	5	-0.21406	99.2853	3.65708e-10	1.31487e-09
	1027	Basalt	56.065	5.1	-0.21897	99.266	3.70547e-10	1.33441e-09
	1028	Basalt	57.089	5.2	-0.22598	99.2463	3.75465e-10	1.35431e-09
	1029	Basalt	58.106	5.3	-0.22948	99.2257	3.80499e-10	1.3746e-09
	1030	Basalt	59.133	5.4	-0.2357	99.2047	3.85683e-10	1.39533e-09
	1031	Basalt	60.16	5.5	-0.24131	99.1828	3.9101e-10	1.41653e-09
	1032	Basalt	61.206	5.6	-0.2471	99.1596	3.96493e-10	1.43816e-09
	1033	Basalt	62.257	5.7	-0.25279	99.1364	4.02105e-10	1.46012e-09
	1034	Basalt	63.311	5.8	-0.25875	99.1129	4.07811e-10	1.48232e-09
	1035	Basalt	64.381	5.9	-0.26357	99.0902	4.13575e-10	1.50467e-09
	1036	Basalt	65.422	6	-0.26796	99.065	4.19084e-10	1.52588e-09
	1037	Basalt	66.516	6.1	-0.27296	99.0405	4.24094e-10	1.54489e-09
	1038	Basalt	67.582	6.2	-0.2769	99.0145	4.2913e-10	1.56389e-09
	1039	Basalt	68.671	6.3	-0.28357	98.9877	4.34212e-10	1.5829e-09
	1040	Basalt	69.766	6.4	-0.2883	98.9612	4.39357e-10	1.60191e-09
	1041	Basalt	70.86	6.5	-0.29024	98.9341	4.44585e-10	1.62092e-09
	1042	Basalt	71.963	6.6	-0.29664	98.9058	4.49887e-10	1.63849e-09
	1043	Basalt	73.038	6.7	-0.30138	98.8785	4.55274e-10	1.65592e-09
	1044	Basalt	74.144	6.8	-0.3034	98.8492	4.60727e-10	1.67335e-09
	1045	Basalt	75.261	6.9	-0.3084	98.8211	4.66229e-10	1.69078e-09
	1046	Basalt	76.381	7	-0.31043	98.7913	4.7176e-10	1.70822e-09
	1047	Basalt	77.507	7.1	-0.31482	98.763	4.75492e-10	1.72154e-09
	1048	Basalt	78.619	7.2	-0.31684	98.7349	4.77183e-10	1.73023e-09
	1049	Basalt	79.749	7.3	-0.31913	98.7066	4.78874e-10	1.73891e-09
	1050	Basalt	80.877	7.4	-0.32247	98.6763	4.80565e-10	1.7476e-09
	1051	Basalt	81.996	7.5	-0.32371	98.6472	4.82255e-10	1.75628e-09
	1052	Basalt	83.152	7.6	-0.32539	98.6186	4.83892e-10	1.76467e-09
	1053	Basalt	84.279	7.7	-0.32742	98.5855	4.83491e-10	1.76196e-09
	1054	Basalt	85.423	7.8	-0.32769	98.5587	4.8309e-10	1.75924e-09
	1055	Basalt	86.557	7.9	-0.3299	98.5314	4.82689e-10	1.75653e-09
	1056	Basalt	87.716	8	-0.32965	98.5038	4.82288e-10	1.75382e-09
	1057	Basalt	88.859	8.1	-0.32887	98.4753	4.81887e-10	1.75111e-09
	1058	Basalt	90.023	8.2	-0.32994	98.4477	4.7959e-10	1.74236e-09
	1059	Basalt	91.166	8.3	-0.32767	98.4207	4.75836e-10	1.72899e-09
	1060	Basalt	92.332	8.4	-0.32699	98.3952	4.72082e-10	1.71561e-09
	1061	Basalt	93.484	8.5	-0.3263	98.3692	4.68328e-10	1.70223e-09
	1062	Basalt	94.645	8.6	-0.32518	98.3434	4.64574e-10	1.68885e-09
	1063	Basalt	95.806	8.7	-0.32318	98.3189	4.60473e-10	1.67451e-09
	1064	Basalt	96.978	8.8	-0.32258	98.2955	4.53984e-10	1.6535e-09
	1065	Basalt	98.129	8.9	-0.31909	98.273	4.47518e-10	1.63249e-09
	1066	Basalt	99.293	9	-0.31981	98.2513	4.41098e-10	1.61148e-09
	1067	Basalt	100.442	9.1	-0.31553	98.2284	4.34743e-10	1.59047e-09
	1068	Basalt	101.597	9.2	-0.31266	98.2077	4.28475e-10	1.56945e-09
	1069	Basalt	102.765	9.3	-0.31145	98.1876	4.22295e-10	1.54439e-09
	1070	Basalt	103.915	9.4	-0.30717	98.1677	4.16205e-10	1.51752e-09
	1071	Basalt	105.071	9.5	-0.30561	98.1498	4.10195e-10	1.49081e-09
	1072	Basalt	106.232	9.6	-0.30352	98.1312	4.04243e-10	1.46437e-09
	1073	Basalt	107.385	9.7	-0.301	98.1136	3.98329e-10	1.43829e-09
	1074	Basalt	108.542	9.8	-0.29847	98.097	3.91956e-10	1.41265e-09
	1075	Basalt	109.68	9.9	-0.29621	98.0817	3.8415e-10	1.38743e-09
	1076	Basalt	110.848	10	-0.29474	98.0667	3.76493e-10	1.36271e-09
	1077	Basalt	111.998	10.1	-0.29441	98.0516	3.69105e-10	1.33846e-09
	1078	Basalt	113.143	10.2	-0.29057	98.0353	3.62104e-10	1.31464e-09
	1079	Basalt	114.295	10.3	-0.28953	98.0215	3.55611e-10	1.29122e-09
	1080	Basalt	115.431	10.4	-0.28727	98.008	3.49602e-10	1.26819e-09
	1081	Basalt	116.58	10.5	-0.2851	97.9937	3.44117e-10	1.24566e-09
	1082	Basalt	117.737	10.6	-0.28477	97.9815	3.39073e-10	1.22385e-09
	1083	Basalt	118.873	10.7	-0.28312	97.9692	3.34348e-10	1.20293e-09
	1084	Basalt	120.008	10.8	-0.28218	97.9575	3.29823e-10	1.18311e-09
	1085	Basalt	121.162	10.9	-0.28115	97.9455	3.25366e-10	1.16459e-09
	1086	Basalt	122.306	11	-0.28064	97.9338	3.20904e-10	1.14739e-09
	1087	Basalt	123.457	11.1	-0.27961	97.9218	3.16491e-10	1.13133e-09
	1088	Basalt	124.583	11.2	-0.27875	97.9106	3.12163e-10	1.11618e-09
	1089	Basalt	125.737	11.3	-0.27781	97.8996	3.07957e-10	1.10172e-09
	1090	Basalt	126.862	11.4	-0.27722	97.8886	3.0391e-10	1.08774e-09
	1091	Basalt	128.017	11.5	-0.27698	97.8787	3.0004e-10	1.07404e-09
	1092	Basalt	129.141	11.6	-0.27507	97.8688	2.96335e-10	1.06062e-09
	1093	Basalt	130.288	11.7	-0.27378	97.8601	2.9276e-10	1.04754e-09
	1094	Basalt	131.426	11.8	-0.27415	97.8509	2.89278e-10	1.03483e-09
	1095	Basalt	132.559	11.9	-0.27339	97.8427	2.85853e-10	1.02255e-09
	1096	Basalt	133.708	12	-0.27297	97.8323	2.82165e-10	1.01075e-09
	1097	Basalt	134.83	12.1	-0.27177	97.8239	2.78178e-10	9.99472e-10
	1098	Basalt	135.962	12.2	-0.27161	97.8147	2.74325e-10	9.88734e-10
	1099	Basalt	137.086	12.3	-0.27173	97.8063	2.70701e-10	9.78561e-10
	1100	Basalt	138.226	12.4	-0.27096	97.7963	2.67396e-10	9.68976e-10
	1101	Basalt	139.351	12.5	-0.27292	97.7884	2.64503e-10	9.60003e-10
	1102	Basalt	140.48	12.6	-0.27145	97.7807	2.61963e-10	9.51641e-10
	1103	Basalt	141.614	12.7	-0.27183	97.7721	2.59835e-10	9.43795e-10
	1104	Basalt	142.742	12.8	-0.27168	97.7642	2.58026e-10	9.36351e-10
	1105	Basalt	143.865	12.9	-0.27083	97.7578	2.56443e-10	9.2919e-10
	1106	Basalt	144.981	13	-0.27103	97.7517	2.54995e-10	9.22198e-10
	1107	Basalt	146.122	13.1	-0.27045	97.7448	2.52939e-10	9.14404e-10
	1108	Basalt	147.239	13.2	-0.27039	97.7377	2.50389e-10	9.05976e-10
	1109	Basalt	148.364	13.3	-0.27112	97.73	2.47908e-10	8.97689e-10
	1110	Basalt	149.465	13.4	-0.26948	97.7231	2.45541e-10	8.89635e-10
	1111	Basalt	150.601	13.5	-0.27118	97.717	2.43331e-10	8.81905e-10
	1112	Basalt	151.709	13.6	-0.26813	97.7111	2.41317e-10	8.74575e-10
	1113	Basalt	152.819	13.7	-0.26895	97.7045	2.39477e-10	8.67603e-10
	1114	Basalt	153.942	13.8	-0.271	97.6986	2.37829e-10	8.61024e-10
	1115	Basalt	155.041	13.9	-0.26971	97.6912	2.36329e-10	8.54747e-10
	1116	Basalt	156.143	14	-0.27159	97.6874	2.34932e-10	8.48682e-10
	1117	Basalt	157.257	14.1	-0.27039	97.6803	2.33593e-10	8.42737e-10
	1118	Basalt	158.363	14.2	-0.26954	97.6749	2.3162e-10	8.35148e-10
	1119	Basalt	159.475	14.3	-0.26939	97.6675	2.29354e-10	8.26824e-10
	1120	Basalt	160.566	14.4	-0.26837	97.6645	2.27124e-10	8.18657e-10
	1121	Basalt	161.674	14.5	-0.26963	97.6573	2.24954e-10	8.1074e-10
	1122	Basalt	162.775	14.6	-0.26896	97.6532	2.22865e-10	8.03166e-10
	1123	Basalt	163.873	14.7	-0.26943	97.6476	2.20872e-10	7.95998e-10
	1124	Basalt	164.975	14.8	-0.2692	97.644	2.18969e-10	7.89211e-10
	1125	Basalt	166.077	14.9	-0.27002	97.6392	2.17159e-10	7.82827e-10
	1126	Basalt	167.159	15	-0.26732	97.6341	2.15419e-10	7.76759e-10
	1127	Basalt	168.243	15.1	-0.26912	97.6298	2.13728e-10	7.70923e-10
	1128	Basalt	169.36	15.2	-0.27004	97.6236	2.12064e-10	7.65234e-10
	1129	Basalt	170.43	15.3	-0.2698	97.6201	2.10348e-10	7.59617e-10
	1130	Basalt	171.519	15.4	-0.27098	97.6165	2.08644e-10	7.5408e-10
	1131	Basalt	172.606	15.5	-0.26837	97.6124	2.06997e-10	7.48667e-10
	1132	Basalt	173.696	15.6	-0.27008	97.6083	2.0544e-10	7.43422e-10
	1133	Basalt	174.795	15.7	-0.27197	97.6045	2.04005e-10	7.38389e-10
	1134	Basalt	175.879	15.8	-0.27112	97.6009	2.02715e-10	7.3361e-10
	1135	Basalt	176.962	15.9	-0.27213	97.5948	2.01573e-10	7.29108e-10
	1136	Basalt	178.041	16	-0.27119	97.5907	2.00561e-10	7.24872e-10
	1137	Basalt	179.124	16.1	-0.27255	97.5879	1.99649e-10	7.20889e-10
	1138	Basalt	180.21	16.2	-0.2733	97.5854	1.98803e-10	7.17145e-10
	1139	Basalt	181.295	16.3	-0.27333	97.5818	1.97991e-10	7.1363e-10
	1140	Basalt	182.377	16.4	-0.27355	97.578	1.96852e-10	7.10325e-10
	1141	Basalt	183.461	16.5	-0.27314	97.5752	1.95692e-10	7.07197e-10
	1142	Basalt	184.532	16.6	-0.27398	97.5711	1.94551e-10	7.04208e-10
	1143	Basalt	185.613	16.7	-0.27507	97.5675	1.93441e-10	7.01317e-10
	1144	Basalt	186.688	16.8	-0.27529	97.5642	1.9237e-10	6.98486e-10
	1145	Basalt	187.774	16.9	-0.27462	97.5601	1.91344e-10	6.95099e-10
	1146	Basalt	188.852	17	-0.27484	97.5573	1.90372e-10	6.91123e-10
	1147	Basalt	189.924	17.1	-0.27585	97.5537	1.89474e-10	6.87296e-10
	1148	Basalt	190.973	17.2	-0.2773	97.5507	1.88662e-10	6.83719e-10
	1149	Basalt	192.057	17.3	-0.27761	97.5484	1.87947e-10	6.80493e-10
	1150	Basalt	193.128	17.4	-0.27774	97.5453	1.87344e-10	6.77714e-10
	1151	Basalt	194.187	17.5	-0.27769	97.5423	1.86856e-10	6.75322e-10
	1152	Basalt	195.265	17.6	-0.27915	97.5402	1.86467e-10	6.73376e-10
	1153	Basalt	196.329	17.7	-0.27936	97.5374	1.86155e-10	6.71774e-10
	1154	Basalt	197.396	17.8	-0.27905	97.5344	1.85897e-10	6.70416e-10
	1155	Basalt	198.456	17.9	-0.27989	97.5308	1.85671e-10	6.692e-10
	1156	Basalt	199.516	18	-0.28179	97.5275	1.85256e-10	6.66857e-10
	1157	Basalt	200.596	18.1	-0.28254	97.5239	1.84701e-10	6.63721e-10
	1158	Basalt	201.641	18.2	-0.28214	97.5214	1.84147e-10	6.60665e-10
	1159	Basalt	202.695	18.3	-0.28236	97.5183	1.83592e-10	6.57738e-10
	1160	Basalt	203.763	18.4	-0.28249	97.5165	1.83037e-10	6.54989e-10
	1161	Basalt	204.81	18.5	-0.28502	97.5137	1.82449e-10	6.52459e-10
	1162	Basalt	205.87	18.6	-0.28515	97.5112	1.81666e-10	6.5014e-10
	1163	Basalt	206.916	18.7	-0.28617	97.5086	1.8091e-10	6.48098e-10
	1164	Basalt	207.974	18.8	-0.28879	97.505	1.80202e-10	6.46337e-10
	1165	Basalt	209.021	18.9	-0.28981	97.5025	1.79565e-10	6.44864e-10
	1166	Basalt	210.082	19	-0.28799	97.5005	1.79022e-10	6.43684e-10
	1167	Basalt	211.136	19.1	-0.28875	97.4974	1.78572e-10	6.42797e-10
	1168	Basalt	212.192	19.2	-0.28986	97.4941	1.78221e-10	6.4217e-10
	1169	Basalt	213.229	19.3	-0.29035	97.492	1.77955e-10	6.41749e-10
	1170	Basalt	214.274	19.4	-0.29057	97.4895	1.7775e-10	6.41478e-10
	1171	Basalt	215.334	19.5	-0.29035	97.4869	1.77585e-10	6.41304e-10
	1172	Basalt	216.381	19.6	-0.29378	97.4851	1.77356e-10	6.40897e-10
	1173	Basalt	217.44	19.7	-0.29471	97.4816	1.7689e-10	6.39695e-10
	1174	Basalt	218.49	19.8	-0.29556	97.4793	1.76423e-10	6.38494e-10
	1175	Basalt	219.522	19.9	-0.29739	97.477	1.75957e-10	6.37292e-10
	1176	Basalt	220.578	20	-0.29708	97.4737	1.75491e-10	6.36091e-10
	1177	Basalt	221.619	20.1	-0.2974	97.4716	1.75024e-10	6.34889e-10
	1178	Basalt	222.669	20.2	-0.2994	97.4693	1.74104e-10	6.33374e-10
	1179	Basalt	223.694	20.3	-0.30141	97.4655	1.73123e-10	6.31838e-10
	1180	Basalt	224.736	20.4	-0.30066	97.4619	1.7225e-10	6.30424e-10
	1181	Basalt	225.781	20.5	-0.3016	97.4607	1.71545e-10	6.29198e-10
	1182	Basalt	226.83	20.6	-0.30121	97.4584	1.71067e-10	6.28229e-10
	1183	Basalt	227.865	20.7	-0.30233	97.4563	1.70847e-10	6.2755e-10
	1184	Basalt	228.894	20.8	-0.30283	97.4545	1.70875e-10	6.27149e-10
	1185	Basalt	229.936	20.9	-0.3051	97.452	1.71146e-10	6.27024e-10
	1186	Basalt	230.972	21	-0.30507	97.4492	1.71601e-10	6.27105e-10
	1187	Basalt	232.01	21.1	-0.30637	97.4469	1.72181e-10	6.27327e-10
	1188	Basalt	233.052	21.2	-0.30758	97.4438	1.72825e-10	6.2762e-10
	1189	Basalt	234.077	21.3	-0.30799	97.441	1.72911e-10	6.26072e-10
	1190	Basalt	235.118	21.4	-0.30974	97.4369	1.72951e-10	6.24448e-10
	1191	Basalt	236.155	21.5	-0.31051	97.4349	1.7299e-10	6.22991e-10
	1192	Basalt	237.185	21.6	-0.31065	97.4316	1.7303e-10	6.21786e-10
	1193	Basalt	238.223	21.7	-0.31303	97.43	1.73069e-10	6.20921e-10
	1194	Basalt	239.253	21.8	-0.31398	97.4298	1.73033e-10	6.20424e-10
	1195	Basalt	240.287	21.9	-0.31582	97.4275	1.72911e-10	6.20293e-10
	1196	Basalt	241.321	22	-0.31748	97.4252	1.7279e-10	6.20506e-10
	1197	Basalt	242.353	22.1	-0.31638	97.4224	1.72668e-10	6.20976e-10
	1198	Basalt	243.393	22.2	-0.31707	97.4204	1.72547e-10	6.21617e-10
	1199	Basalt	244.406	22.3	-0.31935	97.4188	1.7241e-10	6.22299e-10
	1200	Basalt	245.447	22.4	-0.32013	97.417	1.71855e-10	6.21775e-10
	1201	Basalt	246.478	22.5	-0.32144	97.4145	1.71331e-10	6.21257e-10
	1202	Basalt	247.509	22.6	-0.32168	97.4112	1.70871e-10	6.20753e-10
	1203	Basalt	248.524	22.7	-0.32406	97.4081	1.70506e-10	6.20269e-10
	1204	Basalt	249.555	22.8	-0.32403	97.4063	1.70266e-10	6.19813e-10
	1205	Basalt	250.586	22.9	-0.32508	97.404	1.70157e-10	6.19385e-10
	1206	Basalt	251.627	23	-0.32675	97.402	1.70182e-10	6.18994e-10
	1207	Basalt	252.642	23.1	-0.32771	97.4	1.70327e-10	6.1865e-10
	1208	Basalt	253.673	23.2	-0.32876	97.3982	1.7056e-10	6.18358e-10
	1209	Basalt	254.698	23.3	-0.33132	97.3959	1.70852e-10	6.18126e-10
	1210	Basalt	255.723	23.4	-0.32978	97.392	1.71123e-10	6.17959e-10
	1211	Basalt	256.735	23.5	-0.33038	97.3892	1.71133e-10	6.17864e-10
	1212	Basalt	257.759	23.6	-0.33376	97.388	1.71151e-10	6.17854e-10
	1213	Basalt	258.794	23.7	-0.33141	97.3857	1.71185e-10	6.17942e-10
	1214	Basalt	259.817	23.8	-0.33452	97.3841	1.71242e-10	6.18139e-10
	1215	Basalt	260.854	23.9	-0.3353	97.3816	1.71329e-10	6.18458e-10
	1216	Basalt	261.876	24	-0.33832	97.3788	1.71446e-10	6.1891e-10
	1217	Basalt	262.884	24.1	-0.33562	97.376	1.71594e-10	6.19482e-10
	1218	Basalt	263.914	24.2	-0.33766	97.3734	1.71769e-10	6.20149e-10
	1219	Basalt	264.937	24.3	-0.33898	97.3716	1.71965e-10	6.20885e-10
	1220	Basalt	265.953	24.4	-0.34147	97.3693	1.72173e-10	6.21666e-10
	1221	Basalt	266.969	24.5	-0.3402	97.3668	1.72383e-10	6.219e-10
	1222	Basalt	268	24.6	-0.34	97.3648	1.72585e-10	6.20625e-10
	1223	Basalt	269.024	24.7	-0.34294	97.3625	1.72787e-10	6.19461e-10
	1224	Basalt	270.039	24.8	-0.34472	97.3597	1.72989e-10	6.18495e-10
	1225	Basalt	271.049	24.9	-0.34452	97.3566	1.73191e-10	6.17816e-10
	1226	Basalt	272.073	25	-0.34522	97.3533	1.73393e-10	6.17511e-10
	1227	Basalt	273.094	25.1	-0.34619	97.3512	1.73418e-10	6.17556e-10
	1228	Basalt	274.104	25.2	-0.34994	97.3492	1.7341e-10	6.17985e-10
	1229	Basalt	275.125	25.3	-0.35038	97.3472	1.7342e-10	6.18732e-10
	1230	Basalt	276.138	25.4	-0.34983	97.3459	1.73457e-10	6.1971e-10
	1231	Basalt	277.169	25.5	-0.35098	97.3436	1.73531e-10	6.2083e-10
	1232	Basalt	278.179	25.6	-0.35178	97.3415	1.73646e-10	6.2199e-10
	1233	Basalt	279.19	25.7	-0.35428	97.3385	1.73802e-10	6.23127e-10
	1234	Basalt	280.204	25.8	-0.35445	97.3359	1.73996e-10	6.24263e-10
	1235	Basalt	281.221	25.9	-0.35614	97.3331	1.74221e-10	6.254e-10
	1236	Basalt	282.234	26	-0.35847	97.3311	1.74465e-10	6.26537e-10
	1237	Basalt	283.244	26.1	-0.35954	97.3283	1.74719e-10	6.27673e-10
	1238	Basalt	284.268	26.2	-0.36079	97.3262	1.74819e-10	6.27962e-10
	1239	Basalt	285.273	26.3	-0.36132	97.3239	1.74907e-10	6.28189e-10
	1240	Basalt	286.282	26.4	-0.36149	97.3211	1.74995e-10	6.28415e-10
	1241	Basalt	287.305	26.5	-0.36292	97.3186	1.75083e-10	6.28642e-10
	1242	Basalt	288.311	26.6	-0.36408	97.316	1.75171e-10	6.28868e-10
	1243	Basalt	289.325	26.7	-0.36416	97.3135	1.75203e-10	6.28441e-10
	1244	Basalt	290.338	26.8	-0.36452	97.3117	1.75178e-10	6.27364e-10
	1245	Basalt	291.347	26.9	-0.36631	97.3099	1.75152e-10	6.26393e-10
	1246	Basalt	292.366	27	-0.36739	97.3074	1.75126e-10	6.25599e-10
	1247	Basalt	293.378	27.1	-0.36792	97.3048	1.751e-10	6.25054e-10
	1248	Basalt	294.397	27.2	-0.36954	97.3028	1.75058e-10	6.24824e-10
	1249	Basalt	295.393	27.3	-0.37071	97.301	1.74694e-10	6.24868e-10
	1250	Basalt	296.408	27.4	-0.37134	97.299	1.74344e-10	6.25225e-10
	1251	Basalt	297.406	27.5	-0.37413	97.2974	1.7402e-10	6.25823e-10
	1252	Basalt	298.431	27.6	-0.37458	97.2954	1.73736e-10	6.26592e-10
	1253	Basalt	299.431	27.7	-0.37304	97.2928	1.73504e-10	6.2746e-10
	1254	Basalt	300.44	27.8	-0.37593	97.29	1.73325e-10	6.27219e-10
	1255	Basalt	301.437	27.9	-0.37674	97.2882	1.73207e-10	6.26301e-10
	1256	Basalt	302.465	28	-0.37611	97.2854	1.7315e-10	6.25522e-10
	1257	Basalt	303.463	28.1	-0.37864	97.2831	1.73147e-10	6.24968e-10
	1258	Basalt	304.486	28.2	-0.37729	97.2811	1.73192e-10	6.24724e-10
	1259	Basalt	305.483	28.3	-0.37919	97.2796	1.73281e-10	6.24859e-10
	1260	Basalt	306.481	28.4	-0.38063	97.2775	1.73406e-10	6.25337e-10
	1261	Basalt	307.505	28.5	-0.38154	97.276	1.7356e-10	6.26183e-10
	1262	Basalt	308.51	28.6	-0.38362	97.2742	1.73737e-10	6.27313e-10
	1263	Basalt	309.526	28.7	-0.38435	97.2717	1.7393e-10	6.2864e-10
	1264	Basalt	310.529	28.8	-0.38246	97.2668	1.74132e-10	6.30078e-10
	1265	Basalt	311.542	28.9	-0.38644	97.2638	1.73937e-10	6.29683e-10
	1266	Basalt	312.565	29	-0.386	97.2635	1.73581e-10	6.28586e-10
	1267	Basalt	313.574	29.1	-0.38591	97.262	1.73225e-10	6.27602e-10
	1268	Basalt	314.575	29.2	-0.38701	97.2612	1.7287e-10	6.26795e-10
	1269	Basalt	315.574	29.3	-0.38855	97.2589	1.72515e-10	6.26233e-10
	1270	Basalt	316.597	29.4	-0.38911	97.2569	1.72161e-10	6.25957e-10
	1271	Basalt	317.603	29.5	-0.39038	97.2553	1.71818e-10	6.25949e-10
	1272	Basalt	318.614	29.6	-0.3922	97.2533	1.71517e-10	6.26215e-10
	1273	Basalt	319.62	29.7	-0.39194	97.2518	1.7129e-10	6.2669e-10
	1274	Basalt	320.609	29.8	-0.39286	97.2495	1.71171e-10	6.27309e-10
	1275	Basalt	321.632	29.9	-0.39323	97.2474	1.71191e-10	6.28005e-10
	1276	Basalt	322.642	30	-0.39451	97.2454	1.71378e-10	6.27497e-10
	1277	Basalt	323.631	30.1	-0.39471	97.2434	1.71716e-10	6.26777e-10
	1278	Basalt	324.652	30.2	-0.39526	97.2393	1.72172e-10	6.26177e-10
	1279	Basalt	325.646	30.3	-0.39873	97.2375	1.72714e-10	6.25761e-10
	1280	Basalt	326.655	30.4	-0.39747	97.2357	1.73309e-10	6.25597e-10
	1281	Basalt	327.664	30.5	-0.39839	97.2339	1.7359e-10	6.25714e-10
	1282	Basalt	328.655	30.6	-0.40113	97.2324	1.73328e-10	6.26105e-10
	1283	Basalt	329.679	30.7	-0.40051	97.2309	1.73112e-10	6.26763e-10
	1284	Basalt	330.677	30.8	-0.40289	97.2288	1.72975e-10	6.27622e-10
	1285	Basalt	331.689	30.9	-0.40345	97.2268	1.72953e-10	6.28616e-10
	1286	Basalt	332.691	31	-0.40429	97.2245	1.73077e-10	6.2968e-10
	1287	Basalt	333.694	31.1	-0.40485	97.2219	1.73332e-10	6.29813e-10
	1288	Basalt	334.702	31.2	-0.40569	97.2204	1.73735e-10	6.29923e-10
	1289	Basalt	335.699	31.3	-0.40589	97.2173	1.74255e-10	6.3011e-10
	1290	Basalt	336.707	31.4	-0.40709	97.2163	1.7486e-10	6.30415e-10
	1291	Basalt	337.72	31.5	-0.40666	97.214	1.75515e-10	6.30877e-10
	1292	Basalt	338.724	31.6	-0.4065	97.2107	1.7571e-10	6.31508e-10
	1293	Basalt	339.727	31.7	-0.40989	97.2071	1.75436e-10	6.32308e-10
	1294	Basalt	340.733	31.8	-0.40946	97.2051	1.75162e-10	6.33266e-10
	1295	Basalt	341.732	31.9	-0.4123	97.201	1.74888e-10	6.34341e-10
	1296	Basalt	342.741	32	-0.41123	97.201	1.74614e-10	6.35494e-10
	1297	Basalt	343.742	32.1	-0.41189	97.1997	1.74338e-10	6.36566e-10
	1298	Basalt	344.735	32.2	-0.4131	97.1974	1.74036e-10	6.35797e-10
	1299	Basalt	345.745	32.3	-0.41505	97.1944	1.73761e-10	6.35059e-10
	1300	Basalt	346.738	32.4	-0.41489	97.1931	1.73533e-10	6.3438e-10
	1301	Basalt	347.74	32.5	-0.41774	97.1916	1.73379e-10	6.33787e-10
	1302	Basalt	348.757	32.6	-0.41704	97.1898	1.73321e-10	6.33311e-10
	1303	Basalt	349.746	32.7	-0.41807	97.1885	1.73376e-10	6.32952e-10
	1304	Basalt	350.759	32.8	-0.4202	97.1865	1.73541e-10	6.32715e-10
	1305	Basalt	351.742	32.9	-0.41996	97.1837	1.73797e-10	6.32588e-10
	1306	Basalt	352.749	33	-0.42108	97.1791	1.7412e-10	6.3254e-10
	1307	Basalt	353.768	33.1	-0.42102	97.177	1.74487e-10	6.32545e-10
	1308	Basalt	354.758	33.2	-0.42288	97.1755	1.74678e-10	6.32465e-10
	1309	Basalt	355.779	33.3	-0.42319	97.1735	1.73986e-10	6.31899e-10
	1310	Basalt	356.787	33.4	-0.42606	97.1709	1.73334e-10	6.3136e-10
	1311	Basalt	357.786	33.5	-0.42792	97.1689	1.72754e-10	6.3087e-10
	1312	Basalt	358.781	33.6	-0.42594	97.1671	1.72281e-10	6.30451e-10
	1313	Basalt	359.798	33.7	-0.42937	97.1648	1.71947e-10	6.30126e-10
	1314	Basalt	360.797	33.8	-0.42876	97.1622	1.7175e-10	6.29894e-10
	1315	Basalt	361.796	33.9	-0.42852	97.1584	1.71703e-10	6.2976e-10
	1316	Basalt	362.802	34	-0.43085	97.1543	1.71791e-10	6.2971e-10
	1317	Basalt	363.804	34.1	-0.43143	97.1533	1.71987e-10	6.29721e-10
	1318	Basalt	364.805	34.2	-0.43386	97.1505	1.72264e-10	6.29772e-10
	1319	Basalt	365.806	34.3	-0.43206	97.1485	1.72594e-10	6.29627e-10
	1320	Basalt	366.815	34.4	-0.43311	97.1467	1.72957e-10	6.28927e-10
	1321	Basalt	367.816	34.5	-0.43443	97.1439	1.73346e-10	6.28257e-10
	1322	Basalt	368.818	34.6	-0.43576	97.1416	1.73755e-10	6.2764e-10
	1323	Basalt	369.814	34.7	-0.44021	97.139	1.74177e-10	6.27098e-10
	1324	Basalt	370.818	34.8	-0.43768	97.1365	1.74605e-10	6.26655e-10
	1325	Basalt	371.807	34.9	-0.43909	97.1337	1.74448e-10	6.26303e-10
	1326	Basalt	372.811	35	-0.43969	97.1309	1.74177e-10	6.26053e-10
	1327	Basalt	373.809	35.1	-0.44314	97.1299	1.73905e-10	6.25886e-10
	1328	Basalt	374.816	35.2	-0.44208	97.127	1.73634e-10	6.25779e-10
	1329	Basalt	375.812	35.3	-0.4435	97.1245	1.73363e-10	6.25709e-10
	1330	Basalt	376.813	35.4	-0.44474	97.1217	1.72967e-10	6.25271e-10
	1331	Basalt	377.814	35.5	-0.44543	97.1199	1.72388e-10	6.2425e-10
	1332	Basalt	378.809	35.6	-0.4476	97.1184	1.71843e-10	6.23262e-10
	1333	Basalt	379.808	35.7	-0.44903	97.1156	1.71358e-10	6.22334e-10
	1334	Basalt	380.81	35.8	-0.44779	97.1105	1.70958e-10	6.21488e-10
	1335	Basalt	381.807	35.9	-0.44986	97.1074	1.70668e-10	6.2075e-10
	1336	Basalt	382.808	36	-0.45167	97.1061	1.70474e-10	6.20112e-10
	1337	Basalt	383.817	36.1	-0.4531	97.1028	1.7039e-10	6.19617e-10
	1338	Basalt	384.8	36.2	-0.45398	97.0995	1.70393e-10	6.19278e-10
	1339	Basalt	385.792	36.3	-0.45486	97.0992	1.70459e-10	6.19107e-10
	1340	Basalt	386.793	36.4	-0.45704	97.0967	1.70561e-10	6.19116e-10
	1341	Basalt	387.797	36.5	-0.45756	97.0918	1.70387e-10	6.19315e-10
	1342	Basalt	388.794	36.6	-0.45992	97.089	1.69953e-10	6.19692e-10
	1343	Basalt	389.797	36.7	-0.45952	97.0872	1.69561e-10	6.20211e-10
	1344	Basalt	390.798	36.8	-0.46105	97.0845	1.69243e-10	6.20837e-10
	1345	Basalt	391.795	36.9	-0.46361	97.0806	1.69025e-10	6.21532e-10
	1346	Basalt	392.783	37	-0.46431	97.0786	1.68935e-10	6.22001e-10
	1347	Basalt	393.783	37.1	-0.46455	97.076	1.68956e-10	6.19124e-10
	1348	Basalt	394.779	37.2	-0.46785	97.073	1.69103e-10	6.16404e-10
	1349	Basalt	395.779	37.3	-0.46717	97.0702	1.69347e-10	6.1399e-10
	1350	Basalt	396.786	37.4	-0.4689	97.0679	1.6966e-10	6.12026e-10
	1351	Basalt	397.782	37.5	-0.47073	97.0645	1.70011e-10	6.10661e-10
	1352	Basalt	398.788	37.6	-0.47302	97.0612	1.69893e-10	6.09906e-10
	1353	Basalt	399.784	37.7	-0.4741	97.0584	1.6951e-10	6.09784e-10
	1354	Basalt	400.777	37.8	-0.47388	97.0541	1.69166e-10	6.10222e-10
	1355	Basalt	401.775	37.9	-0.47525	97.0518	1.68887e-10	6.11074e-10
	1356	Basalt	402.771	38	-0.47829	97.0495	1.68696e-10	6.12191e-10
	1357	Basalt	403.775	38.1	-0.47919	97.0472	1.68612e-10	6.13306e-10
	1358	Basalt	404.787	38.2	-0.47935	97.0424	1.68626e-10	6.13883e-10
	1359	Basalt	405.784	38.3	-0.48081	97.0391	1.68744e-10	6.1446e-10
	1360	Basalt	406.774	38.4	-0.48302	97.0355	1.68942e-10	6.15038e-10
	1361	Basalt	407.786	38.5	-0.48328	97.0306	1.69195e-10	6.15615e-10
	1362	Basalt	408.773	38.6	-0.48633	97.0283	1.69479e-10	6.16192e-10
	1363	Basalt	409.777	38.7	-0.4864	97.0243	1.69698e-10	6.16033e-10
	1364	Basalt	410.772	38.8	-0.48749	97.0215	1.69895e-10	6.15663e-10
	1365	Basalt	411.771	38.9	-0.48924	97.0184	1.70099e-10	6.15414e-10
	1366	Basalt	412.783	39	-0.49025	97.0148	1.70314e-10	6.15354e-10
	1367	Basalt	413.767	39.1	-0.49116	97.012	1.70544e-10	6.15554e-10
	1368	Basalt	414.764	39.2	-0.49254	97.0105	1.70791e-10	6.16054e-10
	1369	Basalt	415.771	39.3	-0.49458	97.0069	1.71055e-10	6.16839e-10
	1370	Basalt	416.774	39.4	-0.49625	97.0023	1.71335e-10	6.17911e-10
	1371	Basalt	417.758	39.5	-0.49586	96.999	1.71628e-10	6.19201e-10
	1372	Basalt	418.756	39.6	-0.49864	96.9952	1.7193e-10	6.20639e-10
	1373	Basalt	419.762	39.7	-0.49863	96.9921	1.72236e-10	6.22157e-10
	1374	Basalt	420.756	39.8	-0.50114	96.9893	1.72029e-10	6.23093e-10
	1375	Basalt	421.748	39.9	-0.50244	96.9845	1.71758e-10	6.23932e-10
	1376	Basalt	422.754	40	-0.50411	96.9814	1.71531e-10	6.2477e-10
	1377	Basalt	423.743	40.1	-0.50382	96.9766	1.71374e-10	6.25608e-10
	1378	Basalt	424.737	40.2	-0.50568	96.973	1.71311e-10	6.26446e-10
	1379	Basalt	425.752	40.3	-0.50689	96.9681	1.71353e-10	6.26863e-10
	1380	Basalt	426.741	40.4	-0.5081	96.9661	1.715e-10	6.26713e-10
	1381	Basalt	427.738	40.5	-0.51072	96.9625	1.71755e-10	6.26663e-10
	1382	Basalt	428.745	40.6	-0.51287	96.9579	1.72103e-10	6.26784e-10
	1383	Basalt	429.729	40.7	-0.51343	96.9521	1.72526e-10	6.27147e-10
	1384	Basalt	430.732	40.8	-0.51558	96.9495	1.73008e-10	6.27822e-10
	1385	Basalt	431.745	40.9	-0.51652	96.9452	1.73533e-10	6.2877e-10
	1386	Basalt	432.737	41	-0.51868	96.9414	1.74092e-10	6.30034e-10
	1387	Basalt	433.73	41.1	-0.51961	96.9352	1.74677e-10	6.31549e-10
	1388	Basalt	434.73	41.2	-0.52149	96.9306	1.75282e-10	6.33247e-10
	1389	Basalt	435.737	41.3	-0.523	96.9261	1.75897e-10	6.3506e-10
	1390	Basalt	436.728	41.4	-0.52488	96.9238	1.76394e-10	6.36919e-10
	1391	Basalt	437.733	41.5	-0.52611	96.9187	1.7678e-10	6.38792e-10
	1392	Basalt	438.729	41.6	-0.52941	96.9143	1.77169e-10	6.40675e-10
	1393	Basalt	439.718	41.7	-0.5312	96.909	1.77561e-10	6.42564e-10
	1394	Basalt	440.715	41.8	-0.5312	96.9046	1.77957e-10	6.44459e-10
	1395	Basalt	441.731	41.9	-0.53178	96.8995	1.7836e-10	6.4632e-10
	1396	Basalt	442.729	42	-0.53433	96.8939	1.78771e-10	6.47807e-10
	1397	Basalt	443.717	42.1	-0.53717	96.8906	1.79201e-10	6.49358e-10
	1398	Basalt	444.714	42.2	-0.53699	96.8855	1.79663e-10	6.51035e-10
	1399	Basalt	445.711	42.3	-0.53728	96.8804	1.80167e-10	6.52897e-10
	1400	Basalt	446.712	42.4	-0.54069	96.8763	1.80724e-10	6.55004e-10
	1401	Basalt	447.717	42.5	-0.5426	96.8707	1.81346e-10	6.5736e-10
	1402	Basalt	448.714	42.6	-0.5445	96.8661	1.82031e-10	6.59976e-10
	1403	Basalt	449.707	42.7	-0.54574	96.861	1.82772e-10	6.6282e-10
	1404	Basalt	450.705	42.8	-0.54689	96.8551	1.83561e-10	6.65832e-10
	1405	Basalt	451.703	42.9	-0.54908	96.85	1.84389e-10	6.68953e-10
	1406	Basalt	452.701	43	-0.54967	96.8439	1.85249e-10	6.72042e-10
	1407	Basalt	453.714	43.1	-0.55073	96.8375	1.86134e-10	6.74815e-10
	1408	Basalt	454.692	43.2	-0.55378	96.8319	1.87037e-10	6.77628e-10
	1409	Basalt	455.707	43.3	-0.55551	96.8261	1.87956e-10	6.80515e-10
	1410	Basalt	456.703	43.4	-0.55591	96.8195	1.88885e-10	6.83509e-10
	1411	Basalt	457.693	43.5	-0.56048	96.8156	1.89819e-10	6.86643e-10
	1412	Basalt	458.689	43.6	-0.56278	96.8082	1.90218e-10	6.89913e-10
	1413	Basalt	459.7	43.7	-0.56262	96.8006	1.90485e-10	6.93328e-10
	1414	Basalt	460.694	43.8	-0.56511	96.7944	1.90836e-10	6.96866e-10
	1415	Basalt	461.674	43.9	-0.56713	96.7886	1.91317e-10	7.00493e-10
	1416	Basalt	462.689	44	-0.56868	96.7817	1.91976e-10	7.04176e-10
	1417	Basalt	463.689	44.1	-0.56796	96.7753	1.92839e-10	7.07314e-10
	1418	Basalt	464.69	44.2	-0.57293	96.7684	1.93897e-10	7.09296e-10
	1419	Basalt	465.684	44.3	-0.5741	96.7621	1.9515e-10	7.11425e-10
	1420	Basalt	466.694	44.4	-0.57433	96.7549	1.9655e-10	7.13812e-10
	1421	Basalt	467.68	44.5	-0.57579	96.7473	1.98051e-10	7.16569e-10
	1422	Basalt	468.693	44.6	-0.57935	96.7404	1.99605e-10	7.19807e-10
	1423	Basalt	469.682	44.7	-0.58167	96.733	2.00329e-10	7.23484e-10
	1424	Basalt	470.672	44.8	-0.58399	96.7246	2.00954e-10	7.27651e-10
	1425	Basalt	471.671	44.9	-0.58661	96.7179	2.0163e-10	7.32216e-10
	1426	Basalt	472.661	45	-0.58589	96.7116	2.02382e-10	7.37067e-10
	1427	Basalt	473.666	45.1	-0.58746	96.7036	2.03239e-10	7.42093e-10
	1428	Basalt	474.676	45.2	-0.59084	96.6955	2.0421e-10	7.46625e-10
	1429	Basalt	475.66	45.3	-0.59461	96.6868	2.05294e-10	7.50425e-10
	1430	Basalt	476.667	45.4	-0.59819	96.6797	2.06485e-10	7.54226e-10
	1431	Basalt	477.665	45.5	-0.59642	96.6713	2.07758e-10	7.58026e-10
	1432	Basalt	478.668	45.6	-0.59714	96.6628	2.09084e-10	7.61826e-10
	1433	Basalt	479.663	45.7	-0.60015	96.6549	2.10438e-10	7.65626e-10
	1434	Basalt	480.661	45.8	-0.60231	96.6468	2.11407e-10	7.68623e-10
	1435	Basalt	481.651	45.9	-0.60533	96.6368	2.12386e-10	7.71674e-10
	1436	Basalt	482.654	46	-0.60634	96.6292	2.13397e-10	7.74862e-10
	1437	Basalt	483.656	46.1	-0.60869	96.6185	2.14457e-10	7.78253e-10
	1438	Basalt	484.656	46.2	-0.61009	96.6083	2.15582e-10	7.81916e-10
	1439	Basalt	485.646	46.3	-0.61159	96.5998	2.16774e-10	7.85867e-10
	1440	Basalt	486.641	46.4	-0.61375	96.5904	2.18036e-10	7.9011e-10
	1441	Basalt	487.646	46.5	-0.6143	96.5812	2.19361e-10	7.94621e-10
	1442	Basalt	488.639	46.6	-0.61666	96.5715	2.20734e-10	7.99334e-10
	1443	Basalt	489.63	46.7	-0.61749	96.5621	2.22137e-10	8.0418e-10
	1444	Basalt	490.638	46.8	-0.62139	96.5509	2.23456e-10	8.09094e-10
	1445	Basalt	491.632	46.9	-0.62424	96.5417	2.2395e-10	8.14023e-10
	1446	Basalt	492.632	47	-0.62374	96.5307	2.24496e-10	8.18957e-10
	1447	Basalt	493.644	47.1	-0.62717	96.5215	2.2514e-10	8.23897e-10
	1448	Basalt	494.63	47.2	-0.62907	96.5101	2.25929e-10	8.28839e-10
	1449	Basalt	495.634	47.3	-0.6327	96.4991	2.26909e-10	8.33783e-10
	1450	Basalt	496.65	47.4	-0.63172	96.4886	2.28083e-10	8.36992e-10
	1451	Basalt	497.643	47.5	-0.6342	96.4795	2.29458e-10	8.39333e-10
	1452	Basalt	498.636	47.6	-0.63552	96.4695	2.31011e-10	8.41886e-10
	1453	Basalt	499.626	47.7	-0.63666	96.4568	2.32695e-10	8.44778e-10
	1454	Basalt	500.637	47.8	-0.64146	96.4437	2.34463e-10	8.48139e-10
	1455	Basalt	501.637	47.9	-0.64164	96.4325	2.36088e-10	8.52062e-10
	1456	Basalt	502.639	48	-0.64539	96.4241	2.37017e-10	8.56501e-10
	1457	Basalt	503.619	48.1	-0.64566	96.4116	2.37947e-10	8.61483e-10
	1458	Basalt	504.62	48.2	-0.647	96.4004	2.38877e-10	8.66881e-10
	1459	Basalt	505.627	48.3	-0.64795	96.3899	2.39807e-10	8.72566e-10
	1460	Basalt	506.617	48.4	-0.652	96.379	2.40737e-10	8.7841e-10
	1461	Basalt	507.617	48.5	-0.65325	96.3667	2.41165e-10	8.80925e-10
	1462	Basalt	508.615	48.6	-0.65304	96.3552	2.41441e-10	8.82442e-10
	1463	Basalt	509.614	48.7	-0.65333	96.3435	2.41718e-10	8.83994e-10
	1464	Basalt	510.613	48.8	-0.65158	96.3336	2.41994e-10	8.85602e-10
	1465	Basalt	511.618	48.9	-0.65109	96.319	2.42271e-10	8.87287e-10
	1466	Basalt	512.611	49	-0.65224	96.3081	2.42546e-10	8.8906e-10
	1467	Basalt	513.596	49.1	-0.65601	96.2981	2.42818e-10	8.90916e-10
	1468	Basalt	514.612	49.2	-0.65805	96.2859	2.43089e-10	8.92856e-10
	1469	Basalt	515.604	49.3	-0.65901	96.2739	2.43361e-10	8.94859e-10
	1470	Basalt	516.605	49.4	-0.65659	96.2627	2.43633e-10	8.96905e-10
	1471	Basalt	517.612	49.5	-0.65795	96.2514	2.43904e-10	8.98974e-10
	1472	Basalt	518.602	49.6	-0.65755	96.2389	2.43886e-10	8.98235e-10
	1473	Basalt	519.606	49.7	-0.656	96.2275	2.43827e-10	8.97101e-10
	1474	Basalt	520.606	49.8	-0.6559	96.2152	2.43768e-10	8.95966e-10
	1475	Basalt	521.602	49.9	-0.65901	96.2037	2.43709e-10	8.94831e-10
	1476	Basalt	522.61	50	-0.65541	96.193	2.4365e-10	8.93697e-10
	1477	Basalt	523.617	50.1	-0.65395	96.1816	2.43023e-10	8.90591e-10
	1478	Basalt	524.614	50.2	-0.65181	96.1696	2.4167e-10	8.84946e-10
	1479	Basalt	525.628	50.3	-0.65318	96.1583	2.40395e-10	8.79534e-10
	1480	Basalt	526.624	50.4	-0.65152	96.1474	2.39255e-10	8.74519e-10
	1481	Basalt	527.627	50.5	-0.64947	96.1377	2.38305e-10	8.70062e-10
	1482	Basalt	528.632	50.6	-0.6484	96.127	2.376e-10	8.66328e-10
	1483	Basalt	529.637	50.7	-0.6487	96.1173	2.37106e-10	8.63215e-10
	1484	Basalt	530.639	50.8	-0.64655	96.1076	2.36858e-10	8.60825e-10
	1485	Basalt	531.644	50.9	-0.64547	96.0987	2.36801e-10	8.58999e-10
	1486	Basalt	532.638	51	-0.64205	96.0877	2.3688e-10	8.57572e-10
	1487	Basalt	533.644	51.1	-0.64322	96.0788	2.37039e-10	8.56383e-10
	1488	Basalt	534.642	51.2	-0.64107	96.0708	2.35786e-10	8.53566e-10
	1489	Basalt	535.638	51.3	-0.6395	96.0614	2.33384e-10	8.49347e-10
	1490	Basalt	536.64	51.4	-0.63882	96.0525	2.31077e-10	8.45128e-10
	1491	Basalt	537.637	51.5	-0.63499	96.043	2.28926e-10	8.40909e-10
	1492	Basalt	538.631	51.6	-0.63273	96.0334	2.26993e-10	8.3669e-10
	1493	Basalt	539.634	51.7	-0.62793	96.0249	2.25331e-10	8.32119e-10
	1494	Basalt	540.631	51.8	-0.62871	96.0181	2.2391e-10	8.24546e-10
	1495	Basalt	541.644	51.9	-0.62831	96.0094	2.22755e-10	8.1722e-10
	1496	Basalt	542.636	52	-0.63027	96.001	2.21805e-10	8.10365e-10
	1497	Basalt	543.626	52.1	-0.62722	95.9936	2.21e-10	8.04206e-10
	1498	Basalt	544.639	52.2	-0.62349	95.9867	2.20276e-10	7.98966e-10
	1499	Basalt	545.654	52.3	-0.6228	95.9775	2.19393e-10	7.94653e-10
	1500	Basalt	546.652	52.4	-0.62417	95.9714	2.18415e-10	7.91308e-10
	1501	Basalt	547.647	52.5	-0.62259	95.9637	2.17438e-10	7.8881e-10
	1502	Basalt	548.648	52.6	-0.62032	95.9566	2.16462e-10	7.86935e-10
	1503	Basalt	549.644	52.7	-0.61904	95.9477	2.15488e-10	7.85458e-10
	1504	Basalt	550.646	52.8	-0.61607	95.9408	2.14515e-10	7.83628e-10
	1505	Basalt	551.655	52.9	-0.61745	95.9339	2.13552e-10	7.80052e-10
	1506	Basalt	552.667	53	-0.61745	95.9275	2.1263e-10	7.76612e-10
	1507	Basalt	553.65	53.1	-0.61665	95.9209	2.11779e-10	7.73421e-10
	1508	Basalt	554.661	53.2	-0.61547	95.913	2.11029e-10	7.70589e-10
	1509	Basalt	555.659	53.3	-0.61527	95.9061	2.10412e-10	7.68227e-10
	1510	Basalt	556.666	53.4	-0.61299	95.8995	2.09954e-10	7.66315e-10
	1511	Basalt	557.661	53.5	-0.61338	95.8936	2.09641e-10	7.64888e-10
	1512	Basalt	558.679	53.6	-0.61497	95.8867	2.09442e-10	7.63868e-10
	1513	Basalt	559.684	53.7	-0.61289	95.8785	2.09327e-10	7.63144e-10
	1514	Basalt	560.673	53.8	-0.6107	95.8729	2.09263e-10	7.62604e-10
	1515	Basalt	561.692	53.9	-0.60714	95.8655	2.09017e-10	7.61387e-10
	1516	Basalt	562.687	54	-0.60862	95.8597	2.08396e-10	7.58799e-10
	1517	Basalt	563.672	54.1	-0.60861	95.8541	2.07775e-10	7.56273e-10
	1518	Basalt	564.679	54.2	-0.60792	95.8474	2.07154e-10	7.53856e-10
	1519	Basalt	565.683	54.3	-0.60345	95.8405	2.06533e-10	7.51594e-10
	1520	Basalt	566.681	54.4	-0.60374	95.8349	2.05912e-10	7.49533e-10
	1521	Basalt	567.694	54.5	-0.60235	95.8273	2.0508e-10	7.47653e-10
	1522	Basalt	568.699	54.6	-0.60264	95.8234	2.04237e-10	7.45976e-10
	1523	Basalt	569.717	54.7	-0.60165	95.8168	2.03409e-10	7.44463e-10
	1524	Basalt	570.713	54.8	-0.60045	95.8117	2.02607e-10	7.43067e-10
	1525	Basalt	571.711	54.9	-0.60114	95.8064	2.01838e-10	7.41741e-10
	1526	Basalt	572.714	55	-0.60214	95.8005	2.01106e-10	7.3975e-10
	1527	Basalt	573.73	55.1	-0.60064	95.7934	2.00425e-10	7.37004e-10
	1528	Basalt	574.727	55.2	-0.60004	95.7875	1.99824e-10	7.34289e-10
	1529	Basalt	575.719	55.3	-0.59884	95.7821	1.99327e-10	7.31626e-10
	1530	Basalt	576.738	55.4	-0.59715	95.7775	1.98955e-10	7.29037e-10
	1531	Basalt	577.733	55.5	-0.59864	95.7704	1.98731e-10	7.26541e-10
	1532	Basalt	578.729	55.6	-0.59834	95.7638	1.9867e-10	7.24133e-10
	1533	Basalt	579.724	55.7	-0.59843	95.7587	1.98746e-10	7.21857e-10
	1534	Basalt	580.729	55.8	-0.59623	95.7543	1.9893e-10	7.1973e-10
	1535	Basalt	581.731	55.9	-0.59623	95.7492	1.99189e-10	7.17769e-10
	1536	Basalt	582.735	56	-0.59413	95.7451	1.99492e-10	7.15989e-10
	1537	Basalt	583.735	56.1	-0.59182	95.74	1.99032e-10	7.14408e-10
	1538	Basalt	584.742	56.2	-0.59172	95.7321	1.98043e-10	7.13008e-10
	1539	Basalt	585.752	56.3	-0.59383	95.7265	1.97065e-10	7.11754e-10
	1540	Basalt	586.741	56.4	-0.59312	95.7242	1.96103e-10	7.10609e-10
	1541	Basalt	587.743	56.5	-0.59232	95.7161	1.95166e-10	7.09534e-10
	1542	Basalt	588.744	56.6	-0.5891	95.7117	1.94258e-10	7.08178e-10
	1543	Basalt	589.764	56.7	-0.59092	95.7071	1.93378e-10	7.04753e-10
	1544	Basalt	590.756	56.8	-0.59232	95.702	1.92539e-10	7.01418e-10
	1545	Basalt	591.751	56.9	-0.5889	95.6959	1.91741e-10	6.98252e-10
	1546	Basalt	592.747	57	-0.58799	95.6911	1.9099e-10	6.95334e-10
	1547	Basalt	593.75	57.1	-0.58718	95.687	1.90287e-10	6.92745e-10
	1548	Basalt	594.744	57.2	-0.58567	95.6811	1.89635e-10	6.90482e-10
	1549	Basalt	595.755	57.3	-0.58436	95.6755	1.89029e-10	6.88564e-10
	1550	Basalt	596.757	57.4	-0.58517	95.6704	1.8846e-10	6.86944e-10
	1551	Basalt	597.747	57.5	-0.58496	95.6661	1.87917e-10	6.85544e-10
	1552	Basalt	598.75	57.6	-0.58446	95.6612	1.87391e-10	6.84284e-10
	1553	Basalt	599.749	57.7	-0.58233	95.6554	1.86812e-10	6.82662e-10
	1554	Basalt	600.747	57.8	-0.58284	95.6513	1.86049e-10	6.79743e-10
	1555	Basalt	601.759	57.9	-0.58021	95.6472	1.85309e-10	6.76907e-10
	1556	Basalt	602.765	58	-0.58284	95.6413	1.84612e-10	6.74223e-10
	1557	Basalt	603.756	58.1	-0.58082	95.6355	1.83974e-10	6.71757e-10
	1558	Basalt	604.754	58.2	-0.57909	95.6322	1.83416e-10	6.69578e-10
	1559	Basalt	605.76	58.3	-0.5795	95.6271	1.82934e-10	6.67668e-10
	1560	Basalt	606.754	58.4	-0.5795	95.6227	1.82533e-10	6.66054e-10
	1561	Basalt	607.751	58.5	-0.57665	95.6184	1.82199e-10	6.64686e-10
	1562	Basalt	608.758	58.6	-0.57798	95.6133	1.81916e-10	6.63495e-10
	1563	Basalt	609.756	58.7	-0.58021	95.6084	1.81663e-10	6.62415e-10
	1564	Basalt	610.766	58.8	-0.57625	95.6046	1.81348e-10	6.60865e-10
	1565	Basalt	611.747	58.9	-0.57604	95.6005	1.80904e-10	6.58435e-10
	1566	Basalt	612.763	59	-0.57299	95.5952	1.80459e-10	6.5608e-10
	1567	Basalt	613.746	59.1	-0.57452	95.5908	1.80014e-10	6.53853e-10
	1568	Basalt	614.752	59.2	-0.57391	95.5852	1.7957e-10	6.51812e-10
	1569	Basalt	615.769	59.3	-0.57177	95.5814	1.79125e-10	6.50009e-10
	1570	Basalt	616.745	59.4	-0.57136	95.5763	1.78534e-10	6.48419e-10
	1571	Basalt	617.758	59.5	-0.57136	95.5717	1.77946e-10	6.47072e-10
	1572	Basalt	618.763	59.6	-0.57218	95.5687	1.77391e-10	6.45917e-10
	1573	Basalt	619.75	59.7	-0.57166	95.5625	1.76888e-10	6.44901e-10
	1574	Basalt	620.757	59.8	-0.57126	95.5567	1.76454e-10	6.43969e-10
	1575	Basalt	621.75	59.9	-0.56768	95.5531	1.76094e-10	6.42349e-10
	1576	Basalt	622.754	60	-0.56829	95.5487	1.75808e-10	6.39965e-10
	1577	Basalt	623.763	60.1	-0.57075	95.5449	1.75593e-10	6.37668e-10
	1578	Basalt	624.766	60.2	-0.56615	95.538	1.75429e-10	6.35515e-10
	1579	Basalt	625.766	60.3	-0.56379	95.5335	1.753e-10	6.33567e-10
	1580	Basalt	626.758	60.4	-0.56317	95.5284	1.75172e-10	6.31878e-10
	1581	Basalt	627.756	60.5	-0.56686	95.5227	1.74542e-10	6.30414e-10
	1582	Basalt	628.75	60.6	-0.56276	95.5169	1.73932e-10	6.29208e-10
	1583	Basalt	629.755	60.7	-0.56019	95.5138	1.73365e-10	6.28203e-10
	1584	Basalt	630.75	60.8	-0.56214	95.5097	1.7286e-10	6.2734e-10
	1585	Basalt	631.757	60.9	-0.55968	95.5051	1.72438e-10	6.26561e-10
	1586	Basalt	632.759	61	-0.55865	95.5006	1.72103e-10	6.25772e-10
	1587	Basalt	633.757	61.1	-0.55875	95.496	1.71856e-10	6.24956e-10
	1588	Basalt	634.76	61.2	-0.55937	95.4901	1.71689e-10	6.2414e-10
	1589	Basalt	635.754	61.3	-0.55741	95.4855	1.71582e-10	6.23324e-10
	1590	Basalt	636.762	61.4	-0.55844	95.4801	1.71513e-10	6.22509e-10
	1591	Basalt	637.762	61.5	-0.55679	95.4753	1.71453e-10	6.21684e-10
	1592	Basalt	638.749	61.6	-0.55524	95.4699	1.71328e-10	6.20801e-10
	1593	Basalt	639.754	61.7	-0.55431	95.4656	1.71202e-10	6.19916e-10
	1594	Basalt	640.759	61.8	-0.55338	95.461	1.71076e-10	6.19032e-10
	1595	Basalt	641.765	61.9	-0.55234	95.4557	1.70951e-10	6.18149e-10
	1596	Basalt	642.753	62	-0.5511	95.4503	1.70825e-10	6.17265e-10
	1597	Basalt	643.755	62.1	-0.55089	95.4465	1.70173e-10	6.15764e-10
	1598	Basalt	644.759	62.2	-0.54768	95.4414	1.69296e-10	6.13995e-10
	1599	Basalt	645.752	62.3	-0.54975	95.4368	1.68457e-10	6.12251e-10
	1600	Basalt	646.758	62.4	-0.54684	95.4314	1.67676e-10	6.10549e-10
	1601	Basalt	647.773	62.5	-0.54674	95.4258	1.66976e-10	6.08904e-10
	1602	Basalt	648.77	62.6	-0.5457	95.4197	1.66372e-10	6.07327e-10
	1603	Basalt	649.761	62.7	-0.54725	95.4149	1.65858e-10	6.05816e-10
	1604	Basalt	650.768	62.8	-0.54164	95.4108	1.65441e-10	6.0439e-10
	1605	Basalt	651.767	62.9	-0.53946	95.4077	1.65105e-10	6.03047e-10
	1606	Basalt	652.766	63	-0.54475	95.4008	1.64832e-10	6.01787e-10
	1607	Basalt	653.761	63.1	-0.54298	95.3957	1.64604e-10	6.00612e-10
	1608	Basalt	654.773	63.2	-0.541	95.3914	1.64406e-10	5.99518e-10
	1609	Basalt	655.77	63.3	-0.54141	95.3853	1.64229e-10	5.98495e-10
	1610	Basalt	656.759	63.4	-0.53797	95.3789	1.64068e-10	5.97528e-10
	1611	Basalt	657.761	63.5	-0.53661	95.3748	1.6392e-10	5.96602e-10
	1612	Basalt	658.774	63.6	-0.53775	95.371	1.63779e-10	5.95701e-10
	1613	Basalt	659.768	63.7	-0.53577	95.3646	1.63479e-10	5.94787e-10
	1614	Basalt	660.765	63.8	-0.53336	95.3598	1.62879e-10	5.93829e-10
	1615	Basalt	661.77	63.9	-0.52781	95.3547	1.62311e-10	5.92871e-10
	1616	Basalt	662.776	64	-0.53209	95.3498	1.61799e-10	5.91913e-10
	1617	Basalt	663.767	64.1	-0.53072	95.3455	1.61367e-10	5.90955e-10
	1618	Basalt	664.76	64.2	-0.52695	95.3404	1.61037e-10	5.89997e-10
	1619	Basalt	665.771	64.3	-0.5305	95.3345	1.60801e-10	5.88326e-10
	1620	Basalt	666.766	64.4	-0.52735	95.3291	1.60669e-10	5.86657e-10
	1621	Basalt	667.781	64.5	-0.52535	95.3263	1.60622e-10	5.85152e-10
	1622	Basalt	668.781	64.6	-0.52188	95.3223	1.60635e-10	5.839e-10
	1623	Basalt	669.774	64.7	-0.52481	95.319	1.60684e-10	5.82986e-10
	1624	Basalt	670.778	64.8	-0.52365	95.3139	1.60636e-10	5.82442e-10
	1625	Basalt	671.78	64.9	-0.52027	95.3085	1.60462e-10	5.82264e-10
	1626	Basalt	672.789	65	-0.51658	95.3034	1.60296e-10	5.82431e-10
	1627	Basalt	673.786	65.1	-0.51489	95.2988	1.60145e-10	5.82857e-10
	1628	Basalt	674.787	65.2	-0.51014	95.2937	1.60014e-10	5.83454e-10
	1629	Basalt	675.78	65.3	-0.51528	95.2914	1.5991e-10	5.84097e-10
	1630	Basalt	676.784	65.4	-0.5159	95.2871	1.59828e-10	5.82999e-10
	1631	Basalt	677.794	65.5	-0.51241	95.2797	1.59772e-10	5.81901e-10
	1632	Basalt	678.778	65.6	-0.5106	95.2769	1.59736e-10	5.80803e-10
	1633	Basalt	679.791	65.7	-0.50541	95.273	1.59715e-10	5.79705e-10
	1634	Basalt	680.783	65.8	-0.5054	95.2695	1.59701e-10	5.78607e-10
	1635	Basalt	681.778	65.9	-0.50263	95.2654	1.59449e-10	5.77352e-10
	1636	Basalt	682.783	66	-0.50251	95.2626	1.59032e-10	5.76004e-10
	1637	Basalt	683.79	66.1	-0.50016	95.2585	1.58637e-10	5.74709e-10
	1638	Basalt	684.787	66.2	-0.4958	95.2547	1.58279e-10	5.73502e-10
	1639	Basalt	685.788	66.3	-0.49493	95.2496	1.57972e-10	5.72417e-10
	1640	Basalt	686.79	66.4	-0.49671	95.246	1.57727e-10	5.71481e-10
	1641	Basalt	687.787	66.5	-0.49775	95.2417	1.57541e-10	5.70681e-10
	1642	Basalt	688.784	66.6	-0.48998	95.2383	1.57425e-10	5.70029e-10
	1643	Basalt	689.789	66.7	-0.48549	95.2376	1.57372e-10	5.69495e-10
	1644	Basalt	690.794	66.8	-0.48962	95.2343	1.57376e-10	5.69047e-10
	1645	Basalt	691.791	66.9	-0.48491	95.2294	1.5743e-10	5.68654e-10
	1646	Basalt	692.785	67	-0.48137	95.2276	1.57528e-10	5.68287e-10
	1647	Basalt	693.804	67.1	-0.47847	95.2243	1.57662e-10	5.67933e-10
	1648	Basalt	694.785	67.2	-0.47982	95.2213	1.57825e-10	5.67588e-10
	1649	Basalt	695.802	67.3	-0.47916	95.2185	1.58008e-10	5.67251e-10
	1650	Basalt	696.804	67.4	-0.47561	95.2139	1.58205e-10	5.66918e-10
	1651	Basalt	697.809	67.5	-0.47334	95.2093	1.58272e-10	5.66532e-10
	1652	Basalt	698.815	67.6	-0.47192	95.2075	1.57954e-10	5.65998e-10
	1653	Basalt	699.806	67.7	-0.46975	95.2052	1.57636e-10	5.65486e-10
	1654	Basalt	700.802	67.8	-0.46843	95.2021	1.57318e-10	5.65016e-10
	1655	Basalt	701.801	67.9	-0.46572	95.198	1.57e-10	5.64606e-10
	1656	Basalt	702.818	68	-0.46355	95.196	1.56682e-10	5.64276e-10
	1657	Basalt	703.811	68.1	-0.4619	95.1922	1.56055e-10	5.64019e-10
	1658	Basalt	704.818	68.2	-0.45886	95.1889	1.55383e-10	5.63842e-10
	1659	Basalt	705.818	68.3	-0.45679	95.1881	1.54769e-10	5.63733e-10
	1660	Basalt	706.81	68.4	-0.4575	95.1861	1.54244e-10	5.63673e-10
	1661	Basalt	707.804	68.5	-0.45896	95.1835	1.53841e-10	5.63642e-10
	1662	Basalt	708.804	68.6	-0.45484	95.1794	1.53575e-10	5.63571e-10
	1663	Basalt	709.808	68.7	-0.44931	95.1771	1.53441e-10	5.63416e-10
	1664	Basalt	710.801	68.8	-0.44787	95.1743	1.53441e-10	5.63261e-10
	1665	Basalt	711.817	68.9	-0.44708	95.1733	1.53544e-10	5.63106e-10
	1666	Basalt	712.815	69	-0.44531	95.171	1.53723e-10	5.62951e-10
	1667	Basalt	713.816	69.1	-0.44159	95.1672	1.53949e-10	5.62796e-10
	1668	Basalt	714.807	69.2	-0.44241	95.1629	1.54196e-10	5.62287e-10
	1669	Basalt	715.814	69.3	-0.43804	95.1595	1.54456e-10	5.61807e-10
	1670	Basalt	716.805	69.4	-0.4368	95.1595	1.54726e-10	5.61434e-10
	1671	Basalt	717.803	69.5	-0.43805	95.1588	1.55004e-10	5.61224e-10
	1672	Basalt	718.802	69.6	-0.43443	95.1549	1.55286e-10	5.61234e-10
	1673	Basalt	719.808	69.7	-0.43092	95.1519	1.55083e-10	5.61478e-10
	1674	Basalt	720.809	69.8	-0.42827	95.1493	1.54415e-10	5.61959e-10
	1675	Basalt	721.799	69.9	-0.42821	95.1481	1.53816e-10	5.62658e-10
	1676	Basalt	722.814	70	-0.42371	95.1468	1.53334e-10	5.63521e-10
	1677	Basalt	723.803	70.1	-0.4204	95.1445	1.53015e-10	5.64492e-10
	1678	Basalt	724.812	70.2	-0.41871	95.1402	1.52901e-10	5.65351e-10
	1679	Basalt	725.807	70.3	-0.41778	95.1379	1.52967e-10	5.63742e-10
	1680	Basalt	726.807	70.4	-0.41642	95.1368	1.53237e-10	5.62225e-10
	1681	Basalt	727.806	70.5	-0.4132	95.1345	1.53665e-10	5.60885e-10
	1682	Basalt	728.797	70.6	-0.41009	95.132	1.54202e-10	5.59808e-10
	1683	Basalt	729.805	70.7	-0.40992	95.1307	1.54804e-10	5.59081e-10
	1684	Basalt	730.817	70.8	-0.40681	95.1287	1.55067e-10	5.5871e-10
	1685	Basalt	731.81	70.9	-0.40358	95.1256	1.55113e-10	5.58709e-10
	1686	Basalt	732.812	71	-0.40231	95.1231	1.55158e-10	5.59037e-10
	1687	Basalt	733.819	71.1	-0.39711	95.1195	1.55204e-10	5.59606e-10
	1688	Basalt	734.827	71.2	-0.39966	95.1175	1.5525e-10	5.60332e-10
	1689	Basalt	735.817	71.3	-0.39467	95.1167	1.55256e-10	5.60933e-10
	1690	Basalt	736.827	71.4	-0.39263	95.1141	1.55089e-10	5.60664e-10
	1691	Basalt	737.824	71.5	-0.39058	95.1118	1.54938e-10	5.60395e-10
	1692	Basalt	738.825	71.6	-0.38842	95.1101	1.54817e-10	5.60127e-10
	1693	Basalt	739.818	71.7	-0.38648	95.1078	1.5474e-10	5.59858e-10
	1694	Basalt	740.828	71.8	-0.38191	95.1062	1.54719e-10	5.59589e-10
	1695	Basalt	741.829	71.9	-0.37908	95.1032	1.54754e-10	5.5875e-10
	1696	Basalt	742.82	72	-0.37889	95.1011	1.54849e-10	5.57764e-10
	1697	Basalt	743.831	72.1	-0.37815	95.0983	1.54994e-10	5.56905e-10
	1698	Basalt	744.83	72.2	-0.37411	95.0963	1.55175e-10	5.56248e-10
	1699	Basalt	745.826	72.3	-0.37545	95.0963	1.5538e-10	5.55867e-10
	1700	Basalt	746.827	72.4	-0.37228	95.0955	1.55451e-10	5.55806e-10
	1701	Basalt	747.824	72.5	-0.36955	95.0935	1.55167e-10	5.56046e-10
	1702	Basalt	748.812	72.6	-0.36681	95.0907	1.54884e-10	5.56593e-10
	1703	Basalt	749.816	72.7	-0.36231	95.0891	1.546e-10	5.57372e-10
	1704	Basalt	750.818	72.8	-0.36123	95.0879	1.54316e-10	5.5831e-10
	1705	Basalt	751.815	72.9	-0.35959	95.0848	1.54033e-10	5.59333e-10
	1706	Basalt	752.806	73	-0.35518	95.082	1.53731e-10	5.58999e-10
	1707	Basalt	753.823	73.1	-0.35066	95.0802	1.5343e-10	5.58417e-10
	1708	Basalt	754.834	73.2	-0.35477	95.0779	1.53138e-10	5.57834e-10
	1709	Basalt	755.822	73.3	-0.34902	95.0759	1.5286e-10	5.57251e-10
	1710	Basalt	756.827	73.4	-0.34748	95.0736	1.526e-10	5.56668e-10
	1711	Basalt	757.826	73.5	-0.34538	95.0731	1.52361e-10	5.55899e-10
	1712	Basalt	758.819	73.6	-0.34072	95.0718	1.52145e-10	5.54888e-10
	1713	Basalt	759.824	73.7	-0.34106	95.0682	1.51952e-10	5.53953e-10
	1714	Basalt	760.816	73.8	-0.3374	95.0654	1.51782e-10	5.53147e-10
	1715	Basalt	761.819	73.9	-0.33373	95.0613	1.51633e-10	5.52525e-10
	1716	Basalt	762.822	74	-0.32761	95.0593	1.51503e-10	5.52139e-10
	1717	Basalt	763.814	74.1	-0.33084	95.0593	1.51392e-10	5.51958e-10
	1718	Basalt	764.823	74.2	-0.32527	95.0575	1.51309e-10	5.52016e-10
	1719	Basalt	765.82	74.3	-0.32348	95.055	1.51264e-10	5.5226e-10
	1720	Basalt	766.818	74.4	-0.32023	95.0539	1.51269e-10	5.52637e-10
	1721	Basalt	767.814	74.5	-0.31587	95.0514	1.51334e-10	5.53093e-10
	1722	Basalt	768.837	74.6	-0.31117	95.0491	1.51469e-10	5.5349e-10
	1723	Basalt	769.817	74.7	-0.31261	95.0488	1.51672e-10	5.5381e-10
	1724	Basalt	770.824	74.8	-0.30891	95.0481	1.51929e-10	5.5413e-10
	1725	Basalt	771.821	74.9	-0.30855	95.0463	1.52227e-10	5.54451e-10
	1726	Basalt	772.815	75	-0.30215	95.0425	1.52552e-10	5.54771e-10
	1727	Basalt	773.812	75.1	-0.30112	95.0414	1.52845e-10	5.54868e-10
	1728	Basalt	774.807	75.2	-0.29886	95.0409	1.52745e-10	5.52985e-10
	1729	Basalt	775.817	75.3	-0.29446	95.0399	1.52659e-10	5.51249e-10
	1730	Basalt	776.83	75.4	-0.29354	95.0379	1.52599e-10	5.49792e-10
	1731	Basalt	777.836	75.5	-0.28902	95.0351	1.52576e-10	5.48748e-10
	1732	Basalt	778.827	75.6	-0.28708	95.0307	1.52604e-10	5.4825e-10
	1733	Basalt	779.85	75.7	-0.2839	95.0287	1.52683e-10	5.48303e-10
	1734	Basalt	780.839	75.8	-0.27947	95.0277	1.52815e-10	5.48931e-10
	1735	Basalt	781.848	75.9	-0.27888	95.0244	1.52994e-10	5.50064e-10
	1736	Basalt	782.841	76	-0.27602	95.0226	1.53207e-10	5.51569e-10
	1737	Basalt	783.853	76.1	-0.27464	95.0213	1.53442e-10	5.53312e-10
	1738	Basalt	784.841	76.2	-0.27234	95.0203	1.53666e-10	5.54691e-10
	1739	Basalt	785.826	76.3	-0.26823	95.0198	1.53806e-10	5.54248e-10
	1740	Basalt	786.833	76.4	-0.26604	95.0182	1.53946e-10	5.53865e-10
	1741	Basalt	787.845	76.5	-0.26034	95.0162	1.54086e-10	5.53593e-10
	1742	Basalt	788.843	76.6	-0.26335	95.0144	1.54227e-10	5.5348e-10
	1743	Basalt	789.83	76.7	-0.26126	95.0116	1.54367e-10	5.53577e-10
	1744	Basalt	790.843	76.8	-0.25589	95.0103	1.54309e-10	5.53877e-10
	1745	Basalt	791.849	76.9	-0.24687	95.0091	1.54204e-10	5.54394e-10
	1746	Basalt	792.828	77	-0.24851	95.0055	1.54132e-10	5.55095e-10
	1747	Basalt	793.832	77.1	-0.24823	95.0027	1.54114e-10	5.5593e-10
	1748	Basalt	794.839	77.2	-0.2442	95.0017	1.54167e-10	5.56848e-10
	1749	Basalt	795.846	77.3	-0.23834	95.0004	1.54302e-10	5.5771e-10
	1750	Basalt	796.845	77.4	-0.23543	94.9968	1.54516e-10	5.58384e-10
	1751	Basalt	797.842	77.5	-0.23673	94.996	1.54809e-10	5.59058e-10
	1752	Basalt	798.836	77.6	-0.23485	94.994	1.55161e-10	5.59732e-10
	1753	Basalt	799.842	77.7	-0.22725	94.9927	1.55553e-10	5.60406e-10
	1754	Basalt	800.844	77.8	-0.22444	94.9907	1.55967e-10	5.6108e-10
	1755	Basalt	801.849	77.9	-0.21945	94.9876	1.5563e-10	5.61232e-10
	1756	Basalt	802.846	78	-0.21583	94.9841	1.55228e-10	5.61349e-10
	1757	Basalt	803.85	78.1	-0.21392	94.9818	1.54906e-10	5.61546e-10
	1758	Basalt	804.864	78.2	-0.20892	94.9792	1.54707e-10	5.61862e-10
	1759	Basalt	805.865	78.3	-0.20253	94.9784	1.54672e-10	5.6234e-10
	1760	Basalt	806.862	78.4	-0.20049	94.9721	1.54819e-10	5.62998e-10
	1761	Basalt	807.869	78.5	-0.19972	94.9708	1.55143e-10	5.63831e-10
	1762	Basalt	808.863	78.6	-0.19101	94.9695	1.55639e-10	5.64832e-10
	1763	Basalt	809.874	78.7	-0.19138	94.9675	1.56263e-10	5.65959e-10
	1764	Basalt	810.877	78.8	-0.18634	94.9652	1.56971e-10	5.6717e-10
	1765	Basalt	811.878	78.9	-0.18486	94.9631	1.57723e-10	5.68423e-10
	1766	Basalt	812.886	79	-0.18177	94.9583	1.5769e-10	5.69157e-10
	1767	Basalt	813.884	79.1	-0.1759	94.9573	1.57654e-10	5.69885e-10
	1768	Basalt	814.899	79.2	-0.17129	94.957	1.57625e-10	5.70613e-10
	1769	Basalt	815.895	79.3	-0.16506	94.9547	1.5761e-10	5.71341e-10
	1770	Basalt	816.885	79.4	-0.16553	94.9524	1.57612e-10	5.72069e-10
	1771	Basalt	817.897	79.5	-0.15952	94.9494	1.57632e-10	5.71995e-10
	1772	Basalt	818.904	79.6	-0.15257	94.9455	1.57671e-10	5.71283e-10
	1773	Basalt	819.906	79.7	-0.14573	94.9417	1.57727e-10	5.70648e-10
	1774	Basalt	820.906	79.8	-0.14028	94.9384	1.57795e-10	5.7014e-10
	1775	Basalt	821.905	79.9	-0.13748	94.9356	1.57871e-10	5.69808e-10
	1776	Basalt	822.914	80	-0.12992	94.9351	1.57893e-10	5.69696e-10
	1777	Basalt	823.91	80.1	-0.12745	94.9333	1.57408e-10	5.69779e-10
	1778	Basalt	824.914	80.2	-0.11987	94.931	1.56962e-10	5.70079e-10
	1779	Basalt	825.916	80.3	-0.11635	94.9287	1.56591e-10	5.70545e-10
	1780	Basalt	826.918	80.4	-0.1098	94.9272	1.56332e-10	5.71127e-10
	1781	Basalt	827.916	80.5	-0.10219	94.9231	1.5622e-10	5.71776e-10
	1782	Basalt	828.927	80.6	-0.0952709	94.9206	1.56257e-10	5.70948e-10
	1783	Basalt	829.925	80.7	-0.0898561	94.9165	1.56448e-10	5.69383e-10
	1784	Basalt	830.927	80.8	-0.0824482	94.916	1.56775e-10	5.67891e-10
	1785	Basalt	831.923	80.9	-0.0742111	94.9152	1.57201e-10	5.66517e-10
	1786	Basalt	832.935	81	-0.0642083	94.9121	1.57691e-10	5.65306e-10
	1787	Basalt	833.931	81.1	-0.05419	94.9093	1.57987e-10	5.64288e-10
	1788	Basalt	834.934	81.2	-0.0562213	94.9073	1.57523e-10	5.63448e-10
	1789	Basalt	835.924	81.3	-0.0485264	94.9065	1.57058e-10	5.62795e-10
	1790	Basalt	836.942	81.4	-0.0405865	94.9032	1.56593e-10	5.62285e-10
	1791	Basalt	837.94	81.5	-0.0375644	94.9012	1.56128e-10	5.61872e-10
	1792	Basalt	838.936	81.6	-0.0305436	94.8966	1.55664e-10	5.61514e-10
	1793	Basalt	839.944	81.7	-0.0243357	94.8958	1.54961e-10	5.60153e-10
	1794	Basalt	840.943	81.8	-0.0192948	94.8948	1.54203e-10	5.585e-10
	1795	Basalt	841.948	81.9	-0.0138932	94.892	1.53475e-10	5.56847e-10
	1796	Basalt	842.953	82	-0.0116649	94.8897	1.52792e-10	5.55195e-10
	1797	Basalt	843.956	82.1	-0.00424489	94.8884	1.52171e-10	5.53542e-10
	1798	Basalt	844.953	82.2	0.00212408	94.8864	1.51622e-10	5.5174e-10
	1799	Basalt	845.959	82.3	0.00590465	94.8836	1.51142e-10	5.4966e-10
	1800	Basalt	846.953	82.4	0.00744546	94.8818	1.50735e-10	5.47657e-10
	1801	Basalt	847.959	82.5	0.0115905	94.8815	1.5039e-10	5.45788e-10
	1802	Basalt	848.972	82.6	0.020358	94.8797	1.50093e-10	5.4411e-10
	1803	Basalt	849.948	82.7	0.0230972	94.8764	1.49833e-10	5.42682e-10
	1804	Basalt	850.969	82.8	0.0210999	94.8757	1.49598e-10	5.41478e-10
	1805	Basalt	851.958	82.9	0.0274029	94.8746	1.49381e-10	5.40528e-10
	1806	Basalt	852.976	83	0.0337161	94.8739	1.49179e-10	5.39782e-10
	1807	Basalt	853.969	83.1	0.0428896	94.8718	1.48989e-10	5.39183e-10
	1808	Basalt	854.983	83.2	0.0431604	94.8701	1.48804e-10	5.38674e-10
	1809	Basalt	855.967	83.3	0.0420027	94.8675	1.48502e-10	5.37547e-10
	1810	Basalt	856.965	83.4	0.0519181	94.866	1.48047e-10	5.35614e-10
	1811	Basalt	857.962	83.5	0.0570817	94.8644	1.47592e-10	5.33742e-10
	1812	Basalt	858.97	83.6	0.0595108	94.8624	1.47137e-10	5.31974e-10
	1813	Basalt	859.982	83.7	0.0631372	94.8621	1.46682e-10	5.30353e-10
	1814	Basalt	860.972	83.8	0.0655737	94.8616	1.46227e-10	5.28921e-10
	1815	Basalt	861.968	83.9	0.0664605	94.8604	1.45612e-10	5.27651e-10
	1816	Basalt	862.967	84	0.075842	94.8578	1.45002e-10	5.2657e-10
	1817	Basalt	863.967	84.1	0.0770973	94.8581	1.44401e-10	5.25635e-10
	1818	Basalt	864.964	84.2	0.0845844	94.8573	1.43814e-10	5.24804e-10
	1819	Basalt	865.967	84.3	0.0847695	94.8565	1.43245e-10	5.24034e-10
	1820	Basalt	866.975	84.4	0.0944346	94.8553	1.42697e-10	5.22921e-10
	1821	Basalt	867.972	84.5	0.0948675	94.8517	1.42181e-10	5.21531e-10
	1822	Basalt	868.978	84.6	0.0978253	94.8491	1.41722e-10	5.20169e-10
	1823	Basalt	869.972	84.7	0.10355	94.8484	1.41339e-10	5.18849e-10
	1824	Basalt	870.975	84.8	0.10508	94.8484	1.41051e-10	5.17591e-10
	1825	Basalt	871.974	84.9	0.11287	94.8489	1.40879e-10	5.16407e-10
	1826	Basalt	872.976	85	0.11344	94.8481	1.40832e-10	5.15291e-10
	1827	Basalt	873.973	85.1	0.12511	94.8461	1.4089e-10	5.14247e-10
	1828	Basalt	874.989	85.2	0.11857	94.8458	1.4103e-10	5.13261e-10
	1829	Basalt	875.98	85.3	0.12953	94.8451	1.41226e-10	5.12314e-10
	1830	Basalt	876.994	85.4	0.12673	94.8438	1.41455e-10	5.11389e-10
	1831	Basalt	877.988	85.5	0.13857	94.8412	1.41181e-10	5.10389e-10
	1832	Basalt	879.002	85.6	0.1405	94.8392	1.4068e-10	5.09351e-10
	1833	Basalt	879.993	85.7	0.14812	94.8407	1.402e-10	5.08314e-10
	1834	Basalt	881.007	85.8	0.14569	94.841	1.39755e-10	5.07276e-10
	1835	Basalt	882.003	85.9	0.15467	94.8384	1.39357e-10	5.06239e-10
	1836	Basalt	883.004	86	0.15527	94.8338	1.39015e-10	5.04938e-10
	1837	Basalt	884.006	86.1	0.16573	94.8333	1.38726e-10	5.02877e-10
	1838	Basalt	885.006	86.2	0.16489	94.8336	1.38496e-10	5.0088e-10
	1839	Basalt	885.985	86.3	0.17342	94.8341	1.38316e-10	4.98995e-10
	1840	Basalt	886.995	86.4	0.17124	94.8338	1.38178e-10	4.97272e-10
	1841	Basalt	887.988	86.5	0.17259	94.8331	1.38073e-10	4.95763e-10
	1842	Basalt	889.006	86.6	0.18201	94.8326	1.37992e-10	4.94454e-10
	1843	Basalt	889.994	86.7	0.18643	94.8328	1.3793e-10	4.93364e-10
	1844	Basalt	891.006	86.8	0.19269	94.8323	1.37882e-10	4.92457e-10
	1845	Basalt	891.997	86.9	0.19627	94.831	1.37846e-10	4.91681e-10
	1846	Basalt	892.995	87	0.21075	94.8318	1.37816e-10	4.90989e-10
	1847	Basalt	893.994	87.1	0.21055	94.832	1.37642e-10	4.89992e-10
	1848	Basalt	895	87.2	0.20594	94.8315	1.37206e-10	4.88415e-10
	1849	Basalt	896.013	87.3	0.2196	94.8303	1.36771e-10	4.86883e-10
	1850	Basalt	897.007	87.4	0.22273	94.83	1.36335e-10	4.85428e-10
	1851	Basalt	898.008	87.5	0.22758	94.8295	1.35899e-10	4.84083e-10
	1852	Basalt	899.013	87.6	0.23121	94.8292	1.35463e-10	4.82882e-10
	1853	Basalt	900.025	87.7	0.2426	94.8285	1.34531e-10	4.81809e-10
	1854	Basalt	901.016	87.8	0.24871	94.8282	1.33592e-10	4.8088e-10
	1855	Basalt	902.029	87.9	0.2478	94.8285	1.32727e-10	4.80067e-10
	1856	Basalt	903.026	88	0.25466	94.8282	1.31974e-10	4.79337e-10
	1857	Basalt	904.033	88.1	0.25462	94.8274	1.31371e-10	4.78657e-10
	1858	Basalt	905.034	88.2	0.26101	94.828	1.30932e-10	4.77331e-10
	1859	Basalt	906.042	88.3	0.26889	94.8277	1.30654e-10	4.75322e-10
	1860	Basalt	907.042	88.4	0.27493	94.828	1.30529e-10	4.73398e-10
	1861	Basalt	908.04	88.5	0.27577	94.828	1.30517e-10	4.71621e-10
	1862	Basalt	909.056	88.6	0.28481	94.8262	1.3058e-10	4.70047e-10
	1863	Basalt	910.054	88.7	0.28516	94.8257	1.30659e-10	4.68732e-10
	1864	Basalt	911.054	88.8	0.29372	94.8252	1.3021e-10	4.67642e-10
	1865	Basalt	912.058	88.9	0.30104	94.8257	1.2978e-10	4.6681e-10
	1866	Basalt	913.071	89	0.30689	94.8267	1.29385e-10	4.66177e-10
	1867	Basalt	914.063	89.1	0.30403	94.8274	1.29044e-10	4.65685e-10
	1868	Basalt	915.057	89.2	0.30889	94.828	1.28775e-10	4.65275e-10
	1869	Basalt	916.062	89.3	0.31363	94.8285	1.28579e-10	4.64885e-10
	1870	Basalt	917.074	89.4	0.31938	94.83	1.28459e-10	4.64491e-10
	1871	Basalt	918.077	89.5	0.32252	94.8298	1.28407e-10	4.64098e-10
	1872	Basalt	919.077	89.6	0.32678	94.8292	1.28405e-10	4.63704e-10
	1873	Basalt	920.086	89.7	0.33832	94.8292	1.28435e-10	4.6331e-10
	1874	Basalt	921.087	89.8	0.34749	94.8292	1.28394e-10	4.62815e-10
	1875	Basalt	922.086	89.9	0.33862	94.8277	1.279e-10	4.61784e-10
	1876	Basalt	923.096	90	0.34769	94.8277	1.27439e-10	4.60795e-10
	1877	Basalt	924.093	90.1	0.35827	94.829	1.27037e-10	4.5988e-10
	1878	Basalt	925.106	90.2	0.35907	94.829	1.26722e-10	4.59075e-10
	1879	Basalt	926.112	90.3	0.36176	94.8298	1.26522e-10	4.58415e-10
	1880	Basalt	927.107	90.4	0.36948	94.83	1.26434e-10	4.57897e-10
	1881	Basalt	928.115	90.5	0.37559	94.8292	1.26466e-10	4.5753e-10
	1882	Basalt	929.114	90.6	0.37678	94.829	1.26601e-10	4.57293e-10
	1883	Basalt	930.115	90.7	0.38441	94.8295	1.2681e-10	4.57151e-10
	1884	Basalt	931.118	90.8	0.38953	94.8295	1.27067e-10	4.57069e-10
	1885	Basalt	932.112	90.9	0.39049	94.8303	1.27289e-10	4.56934e-10
	1886	Basalt	933.127	91	0.39588	94.8305	1.27366e-10	4.56596e-10
	1887	Basalt	934.135	91.1	0.40102	94.829	1.27442e-10	4.56263e-10
	1888	Basalt	935.12	91.2	0.40642	94.8274	1.27519e-10	4.55941e-10
	1889	Basalt	936.123	91.3	0.41006	94.8282	1.27595e-10	4.55633e-10
	1890	Basalt	937.131	91.4	0.41485	94.829	1.27672e-10	4.55345e-10
	1891	Basalt	938.121	91.5	0.41735	94.8292	1.27463e-10	4.55075e-10
	1892	Basalt	939.118	91.6	0.42253	94.8285	1.27206e-10	4.54825e-10
	1893	Basalt	940.133	91.7	0.42925	94.829	1.26977e-10	4.54591e-10
	1894	Basalt	941.126	91.8	0.43521	94.831	1.2679e-10	4.54369e-10
	1895	Basalt	942.134	91.9	0.43877	94.8315	1.26659e-10	4.54154e-10
	1896	Basalt	943.126	92	0.44577	94.8313	1.26593e-10	4.53717e-10
	1897	Basalt	944.134	92.1	0.44972	94.8308	1.26588e-10	4.52948e-10
	1898	Basalt	945.122	92.2	0.45547	94.8303	1.26643e-10	4.52254e-10
	1899	Basalt	946.135	92.3	0.4602	94.8295	1.26743e-10	4.51689e-10
	1900	Basalt	947.132	92.4	0.46289	94.83	1.26875e-10	4.51307e-10
	1901	Basalt	948.13	92.5	0.46879	94.8308	1.27021e-10	4.51162e-10
	1902	Basalt	949.134	92.6	0.47368	94.8305	1.2647e-10	4.51226e-10
	1903	Basalt	950.131	92.7	0.48114	94.8303	1.25917e-10	4.51528e-10
	1904	Basalt	951.146	92.8	0.48091	94.8313	1.25444e-10	4.5202e-10
	1905	Basalt	952.139	92.9	0.49109	94.8315	1.25089e-10	4.52646e-10
	1906	Basalt	953.146	93	0.49395	94.8318	1.24894e-10	4.53353e-10
	1907	Basalt	954.15	93.1	0.49901	94.8305	1.24871e-10	4.5395e-10
	1908	Basalt	955.153	93.2	0.50202	94.8305	1.25019e-10	4.54411e-10
	1909	Basalt	956.16	93.3	0.50825	94.83	1.25326e-10	4.54872e-10
	1910	Basalt	957.136	93.4	0.50971	94.83	1.25752e-10	4.55333e-10
	1911	Basalt	958.159	93.5	0.5183	94.8303	1.26257e-10	4.55795e-10
	1912	Basalt	959.152	93.6	0.52262	94.8305	1.26758e-10	4.56152e-10
	1913	Basalt	960.16	93.7	0.52682	94.8313	1.2669e-10	4.55057e-10
	1914	Basalt	961.153	93.8	0.53129	94.8313	1.26628e-10	4.53996e-10
	1915	Basalt	962.154	93.9	0.5368	94.8318	1.26579e-10	4.52999e-10
	1916	Basalt	963.158	94	0.54453	94.8326	1.26548e-10	4.52097e-10
	1917	Basalt	964.161	94.1	0.54734	94.8328	1.26543e-10	4.51322e-10
	1918	Basalt	965.163	94.2	0.55379	94.8333	1.26562e-10	4.50677e-10
	1919	Basalt	966.161	94.3	0.55596	94.8341	1.26608e-10	4.50183e-10
	1920	Basalt	967.167	94.4	0.56269	94.8346	1.26677e-10	4.49851e-10
	1921	Basalt	968.179	94.5	0.56788	94.8341	1.26764e-10	4.49676e-10
	1922	Basalt	969.175	94.6	0.56745	94.8338	1.26861e-10	4.49653e-10
	1923	Basalt	970.175	94.7	0.57473	94.8336	1.26876e-10	4.49779e-10
	1924	Basalt	971.161	94.8	0.57928	94.8328	1.26497e-10	4.50042e-10
	1925	Basalt	972.168	94.9	0.58227	94.8338	1.26133e-10	4.50424e-10
	1926	Basalt	973.176	95	0.58775	94.8346	1.25796e-10	4.50899e-10
	1927	Basalt	974.171	95.1	0.59337	94.8346	1.25499e-10	4.51447e-10
	1928	Basalt	975.176	95.2	0.59782	94.8349	1.25254e-10	4.52043e-10
	1929	Basalt	976.165	95.3	0.60162	94.8343	1.2506e-10	4.52666e-10
	1930	Basalt	977.185	95.4	0.60925	94.8333	1.24919e-10	4.53307e-10
	1931	Basalt	978.188	95.5	0.61255	94.8323	1.24825e-10	4.53962e-10
	1932	Basalt	979.19	95.6	0.61703	94.8308	1.24764e-10	4.54626e-10
	1933	Basalt	980.21	95.7	0.62219	94.8318	1.24725e-10	4.55296e-10
	1934	Basalt	981.196	95.8	0.62484	94.832	1.24657e-10	4.55187e-10
	1935	Basalt	982.202	95.9	0.63027	94.8331	1.24506e-10	4.53256e-10
	1936	Basalt	983.209	96	0.63558	94.8326	1.2438e-10	4.5145e-10
	1937	Basalt	984.211	96.1	0.63813	94.8323	1.24295e-10	4.49866e-10
	1938	Basalt	985.219	96.2	0.64518	94.8328	1.24269e-10	4.48599e-10
	1939	Basalt	986.209	96.3	0.64878	94.8326	1.24322e-10	4.47746e-10
	1940	Basalt	987.219	96.4	0.65572	94.832	1.24446e-10	4.47274e-10
	1941	Basalt	988.214	96.5	0.65524	94.8313	1.2465e-10	4.47226e-10
	1942	Basalt	989.207	96.6	0.66298	94.8313	1.24919e-10	4.47523e-10
	1943	Basalt	990.215	96.7	0.66876	94.831	1.25235e-10	4.48069e-10
	1944	Basalt	991.218	96.8	0.66775	94.8313	1.25579e-10	4.48768e-10
	1945	Basalt	992.232	96.9	0.67474	94.831	1.25751e-10	4.49183e-10
	1946	Basalt	993.201	97	0.67839	94.8315	1.25662e-10	4.49116e-10
	1947	Basalt	994.212	97.1	0.6818	94.831	1.25574e-10	4.49049e-10
	1948	Basalt	995.217	97.2	0.68548	94.8313	1.25486e-10	4.48981e-10
	1949	Basalt	996.216	97.3	0.69304	94.8313	1.25398e-10	4.48914e-10
	1950	Basalt	997.211	97.4	0.69632	94.8313	1.2531e-10	4.48847e-10
	1951	Peridotite	24.657	0	-0.0308198	100	1.64377e-09	6.01767e-09
	1952	Peridotite	24.695	0.1	-0.0280614	100.106	1.82394e-09	6.70206e-09
	1953	Peridotite	24.741	0.2	-0.026417	100.189	2.00412e-09	7.38645e-09
	1954	Peridotite	24.774	0.3	-0.0229159	100.15	2.18429e-09	8.07084e-09
	1955	Peridotite	24.83	0.4	-0.0183009	100.016	2.36447e-09	8.75523e-09
	1956	Peridotite	24.901	0.5	-0.0140041	99.9586	2.54464e-09	9.43962e-09
	1957	Peridotite	24.993	0.6	-0.0108213	99.9202	2.55125e-09	9.46135e-09
	1958	Peridotite	25.105	0.7	-0.00981345	99.8985	2.52468e-09	9.35639e-09
	1959	Peridotite	25.262	0.8	-0.0108213	99.8953	2.49811e-09	9.25143e-09
	1960	Peridotite	25.425	0.9	-0.0138448	99.9147	2.47154e-09	9.14647e-09
	1961	Peridotite	25.631	1	-0.0192023	99.9399	2.44496e-09	9.04151e-09
	1962	Peridotite	25.876	1.1	-0.0251963	99.9736	2.35559e-09	8.70037e-09
	1963	Peridotite	26.167	1.2	-0.0326223	100.015	2.17345e-09	8.01058e-09
	1964	Peridotite	26.48	1.3	-0.0405257	100.051	1.99763e-09	7.34529e-09
	1965	Peridotite	26.857	1.4	-0.0483228	100.081	1.83267e-09	6.72201e-09
	1966	Peridotite	27.26	1.5	-0.0564911	100.11	1.68309e-09	6.15826e-09
	1967	Peridotite	27.699	1.6	-0.0631209	100.136	1.55341e-09	5.67156e-09
	1968	Peridotite	28.175	1.7	-0.0722437	100.159	1.44116e-09	5.25219e-09
	1969	Peridotite	28.712	1.8	-0.0789792	100.178	1.34932e-09	4.91123e-09
	1970	Peridotite	29.263	1.9	-0.0846008	100.196	1.27402e-09	4.63298e-09
	1971	Peridotite	29.856	2	-0.091124	100.212	1.21114e-09	4.40087e-09
	1972	Peridotite	30.463	2.1	-0.0954193	100.224	1.15658e-09	4.19832e-09
	1973	Peridotite	31.105	2.2	-0.1004	100.232	1.10632e-09	4.00917e-09
	1974	Peridotite	31.787	2.3	-0.1038	100.24	1.05836e-09	3.82593e-09
	1975	Peridotite	32.47	2.4	-0.10666	100.245	1.01264e-09	3.64942e-09
	1976	Peridotite	33.179	2.5	-0.11032	100.25	9.69153e-10	3.48078e-09
	1977	Peridotite	33.91	2.6	-0.11255	100.25	9.27919e-10	3.32116e-09
	1978	Peridotite	34.665	2.7	-0.11435	100.249	8.88943e-10	3.17169e-09
	1979	Peridotite	35.437	2.8	-0.11626	100.247	8.52247e-10	3.03326e-09
	1980	Peridotite	36.211	2.9	-0.11747	100.246	8.17913e-10	2.90595e-09
	1981	Peridotite	37.008	3	-0.11859	100.243	7.86028e-10	2.78968e-09
	1982	Peridotite	37.822	3.1	-0.12039	100.24	7.56682e-10	2.68436e-09
	1983	Peridotite	38.652	3.2	-0.12198	100.238	7.29965e-10	2.58991e-09
	1984	Peridotite	39.494	3.3	-0.12283	100.235	7.05954e-10	2.5062e-09
	1985	Peridotite	40.34	3.4	-0.12452	100.231	6.84565e-10	2.43244e-09
	1986	Peridotite	41.199	3.5	-0.12606	100.228	6.656e-10	2.36742e-09
	1987	Peridotite	42.065	3.6	-0.12765	100.226	6.48862e-10	2.30988e-09
	1988	Peridotite	42.954	3.7	-0.12951	100.222	6.34152e-10	2.2586e-09
	1989	Peridotite	43.842	3.8	-0.12882	100.218	6.21269e-10	2.21234e-09
	1990	Peridotite	44.752	3.9	-0.13152	100.216	6.09988e-10	2.17008e-09
	1991	Peridotite	45.665	4	-0.13391	100.213	6.0002e-10	2.13132e-09
	1992	Peridotite	46.595	4.1	-0.13412	100.21	5.91069e-10	2.09563e-09
	1993	Peridotite	47.535	4.2	-0.13698	100.208	5.82839e-10	2.06257e-09
	1994	Peridotite	48.485	4.3	-0.1382	100.204	5.75033e-10	2.03172e-09
	1995	Peridotite	49.457	4.4	-0.14032	100.201	5.67381e-10	2.00266e-09
	1996	Peridotite	50.427	4.5	-0.14255	100.199	5.59853e-10	1.97525e-09
	1997	Peridotite	51.403	4.6	-0.14425	100.197	5.52537e-10	1.94947e-09
	1998	Peridotite	52.405	4.7	-0.14547	100.195	5.45524e-10	1.9253e-09
[truncated: 927 more rows]

[truncated: 7 more sheets: Supplementary Figure 11, Supplementary Figure 12, Supplementary Figure 13, Supplementary Figure 14, Supplementary Figure 15, Supplementary Figure 16, Supplementary Figure 17]
